# Supplementary material for: (E)-1-(4-Amino­phen­yl)-3-(naphthalen-2-yl)prop-2-en-1-one
Source: Acta Crystallogr Sect E Struct Rep Online. 2011 Apr 22;67(Pt 5):o1204–5. doi: 10.1107/S1600536811014024 (PMC3089117; doi:10.1107/S1600536811014024)
Supplement: Supplementary file 2 [file e-67-o1204-Isup2.hkl]

# 
# h,k,l, Fc-squared, Fo-squared, sigma(Fo-squared) and status flag 
# 
data_I
_shelx_title ' tkd3m in P2(1)2(1)2(1) (100K)' 
_shelx_refln_list_code          4 
_shelx_F_calc_maximum      144.54 
_exptl_crystal_F_000       576.00 
_reflns_d_resolution_high  0.7697 
 
loop_ 
 _symmetry_equiv_pos_as_xyz 
 'x, y, z' 
 '-x+1/2, -y, z+1/2' 
 '-x, y+1/2, -z+1/2' 
 'x+1/2, -y+1/2, -z' 
 
_cell_length_a     5.7422 
_cell_length_b     9.8022 
_cell_length_c    25.5036 
_cell_angle_alpha  90.000 
_cell_angle_beta   90.000 
_cell_angle_gamma  90.000 
 
_shelx_F_squared_multiplier     1.000 
 
loop_ 
 _refln_index_h 
 _refln_index_k 
 _refln_index_l 
 _refln_F_squared_calc 
 _refln_F_squared_meas 
 _refln_F_squared_sigma 
 _refln_observed_status 
   2   0   0     7999.44     7959.97    109.83 o 
   4   0   0     1713.64     1989.64     34.55 o 
   6   0   0      957.50      947.39     37.33 o 
   1   1   0      194.22      203.46      3.06 o 
   2   1   0      161.50      170.66      3.50 o 
   3   1   0       14.93       16.01      2.33 o 
   4   1   0      112.04      112.82      5.28 o 
   5   1   0       43.21       41.03      6.32 o 
   6   1   0      173.24      158.45     12.08 o 
   7   1   0       13.58       11.08      8.40 o 
   0   2   0        3.43        4.45      1.75 o 
   1   2   0      124.86      119.39      6.62 o 
   2   2   0      111.34      123.67      3.68 o 
   3   2   0      190.35      179.08      4.92 o 
   4   2   0        8.71       10.16      2.62 o 
   5   2   0        6.01        5.83      4.54 o 
   6   2   0        4.17        3.23      6.64 o 
   7   2   0        1.66       -3.26     11.59 o 
   1   3   0      269.01      274.44      7.13 o 
   2   3   0        8.88       11.47      2.81 o 
   3   3   0       26.52       25.04      2.60 o 
   4   3   0       40.92       44.70      3.67 o 
   5   3   0        2.28       -2.05      6.72 o 
   6   3   0       12.65       18.38      7.48 o 
   7   3   0        8.19       -1.37     10.77 o 
   0   4   0      106.00      108.17      6.54 o 
   1   4   0      639.39      645.95     13.31 o 
   2   4   0       37.20       53.24      8.14 o 
   3   4   0        2.99        1.94      2.43 o 
   4   4   0      321.08      318.19     10.22 o 
   5   4   0        4.21        9.62      4.30 o 
   6   4   0       54.02       66.38     14.21 o 
   7   4   0        1.64        1.93      9.59 o 
   1   5   0      331.97      342.85      7.91 o 
   2   5   0        0.16        0.21      1.88 o 
   3   5   0       34.43       33.48      4.48 o 
   4   5   0        5.29        3.33      3.92 o 
   5   5   0       47.69       42.01      6.88 o 
   6   5   0       52.01       64.88     14.90 o 
   0   6   0      518.32      506.30     20.59 o 
   1   6   0      177.07      177.11      6.04 o 
   2   6   0      187.39      187.47      7.73 o 
   3   6   0       68.27       84.71      7.28 o 
   4   6   0       55.43       61.27      8.10 o 
   5   6   0      190.93      184.82     10.93 o 
   6   6   0      276.66      294.33     15.25 o 
   1   7   0       13.51       12.06      2.49 o 
   2   7   0        9.04        8.89      2.57 o 
   3   7   0       42.23       48.49      6.61 o 
   4   7   0       65.51       49.58      9.99 o 
   5   7   0      137.76      151.50     14.97 o 
   0   8   0       13.21        9.43      3.30 o 
   1   8   0      254.90      224.95      7.05 o 
   2   8   0      165.95      147.60      7.13 o 
   3   8   0        3.08        2.79      5.30 o 
   4   8   0      217.08      210.87     16.04 o 
   5   8   0        0.27       33.52      8.08 o 
   1   9   0       24.97       23.60      3.49 o 
   2   9   0       34.26       32.85      7.55 o 
   3   9   0        0.02        3.19      4.00 o 
   4   9   0       24.72       19.61     10.80 o 
   5   9   0       16.36       40.48      7.14 o 
   0  10   0      247.40      225.82     11.35 o 
   1  10   0      115.89      115.93      7.33 o 
   2  10   0       59.19       73.56      6.15 o 
   3  10   0       17.32       15.61      9.01 o 
   4  10   0       15.53       12.12      9.37 o 
   1  11   0        0.50       -1.20      4.84 o 
   2  11   0      141.22      120.68     10.81 o 
   3  11   0        2.71       -5.83      7.97 o 
   0  12   0      486.56      476.25     27.48 o 
   1  12   0      113.85      112.67     11.83 o 
   2  12   0      229.31      258.79     28.22 o 
   1   0   1      557.23      597.04      6.63 o 
   2   0   1       46.88       55.68      2.85 o 
   3   0   1      777.53      859.41     12.04 o 
   4   0   1       39.42       44.01      3.94 o 
   5   0   1       36.35       39.64      8.62 o 
   6   0   1       97.37      100.84     11.43 o 
   7   0   1        0.69        5.04      8.15 o 
   0   1   1      222.23      210.16      3.84 o 
   1   1   1     1736.15     1774.75     12.18 o 
   2   1   1      438.65      445.01      4.43 o 
   3   1   1      427.79      494.29      5.94 o 
   4   1   1      151.59      169.64      4.17 o 
   5   1   1        4.53        2.44      4.16 o 
   6   1   1        1.97       -3.30      4.45 o 
   7   1   1       24.88        7.82      5.97 o 
   0   2   1      358.59      368.43      5.98 o 
   1   2   1      444.96      483.46      5.40 o 
   2   2   1       83.29       83.10      2.05 o 
   3   2   1      133.19      133.84      3.07 o 
   4   2   1      139.31      140.53      3.78 o 
   5   2   1       19.38       28.25      3.71 o 
   6   2   1       10.30        0.44      4.49 o 
   7   2   1       20.02       11.90      7.03 o 
   0   3   1      419.27      393.32      7.07 o 
   1   3   1      105.30      105.81      3.11 o 
   2   3   1       69.82       64.36      2.63 o 
   3   3   1       77.80       72.59      2.96 o 
   4   3   1      127.43      118.88      4.09 o 
   5   3   1       12.20       13.74      3.16 o 
   6   3   1        7.73        4.51      5.48 o 
   7   3   1        3.50       15.93      8.21 o 
   0   4   1      248.91      226.60      5.61 o 
   1   4   1      115.11      114.06      4.08 o 
   2   4   1      160.87      172.84      4.03 o 
   3   4   1      142.80      122.10      4.23 o 
   4   4   1       74.59       83.62      4.53 o 
   5   4   1       35.08       42.97      4.19 o 
   6   4   1       40.70       47.90      9.15 o 
   7   4   1       14.38       20.03     16.33 o 
   0   5   1      671.17      708.95     12.25 o 
   1   5   1      611.13      646.65      9.11 o 
   2   5   1      485.79      458.40      7.68 o 
   3   5   1     1324.07     1211.52     14.40 o 
   4   5   1      731.84      679.88     10.87 o 
   5   5   1      363.37      356.64      9.19 o 
   6   5   1      365.72      393.66     18.38 o 
   0   6   1      877.52      898.27     15.28 o 
   1   6   1      358.32      382.86      6.43 o 
   2   6   1      301.65      271.94      7.48 o 
   3   6   1      710.02      654.76     10.81 o 
   4   6   1      845.83      763.47     13.16 o 
   5   6   1      141.22      139.47      7.57 o 
   6   6   1      837.70      820.57     20.83 o 
   0   7   1        7.30        9.65      2.13 o 
   1   7   1      150.55      145.56      3.97 o 
   2   7   1      143.14      136.90      5.13 o 
   3   7   1      172.73      149.25     13.01 o 
   4   7   1       40.05       43.63      5.61 o 
   5   7   1       76.39       93.50      7.61 o 
   6   7   1       99.94      148.40     15.16 o 
   0   8   1       82.82       95.92      5.23 o 
   1   8   1       48.13       44.16      3.00 o 
   2   8   1      132.43      125.15      4.83 o 
   3   8   1       18.02       21.93      4.40 o 
   4   8   1       15.49       28.94      5.89 o 
   5   8   1       74.21       74.40      8.92 o 
   0   9   1        6.41        6.04      2.47 o 
   1   9   1        0.85       -0.24      1.57 o 
   2   9   1       80.34       83.84      4.79 o 
   3   9   1       21.35       21.84      4.88 o 
   4   9   1       44.87       54.88      7.09 o 
   5   9   1       61.14      117.72      8.38 o 
   0  10   1        3.55        6.60      2.87 o 
   1  10   1      170.13      138.75      5.65 o 
   2  10   1      209.22      204.04      6.53 o 
   3  10   1       54.90       54.08      6.80 o 
   4  10   1       32.92       83.44     13.17 o 
   0  11   1        2.12        2.16      4.92 o 
   1  11   1       55.80       50.05      4.57 o 
   2  11   1        4.49        9.89      4.55 o 
   3  11   1        5.09        8.66      6.41 o 
   0  12   1        3.60       14.11      6.66 o 
   1  12   1        5.81       19.58      4.14 o 
   2  12   1      166.42      185.78     15.85 o 
   1   0   2      401.35      438.69      5.18 o 
   2   0   2        5.29        7.94      1.17 o 
   3   0   2       20.12       20.39      2.44 o 
   4   0   2        4.94        6.27      2.87 o 
   5   0   2       80.38       86.34      7.61 o 
   6   0   2        0.60       -0.95      6.44 o 
   7   0   2        0.63       -0.20      7.51 o 
   0   1   2     2205.01     2134.09     19.10 o 
   1   1   2    12855.71    13338.08    107.07 o 
   2   1   2      736.52      777.02      7.92 o 
   3   1   2     2684.18     2961.84     22.79 o 
   4   1   2      170.96      179.13      4.19 o 
   5   1   2       55.89       61.68      5.66 o 
   6   1   2       43.88       40.19      6.05 o 
   7   1   2      169.97      156.00     10.33 o 
   0   2   2      134.89      120.42      3.31 o 
   1   2   2     2552.49     2471.28     25.32 o 
   2   2   2       70.57       72.07      2.19 o 
   3   2   2      204.85      195.34      4.17 o 
   4   2   2        9.03        7.74      2.19 o 
   5   2   2       50.50       49.72      4.18 o 
   6   2   2        2.92        2.43      4.54 o 
   7   2   2        4.63        0.65      6.59 o 
   0   3   2     2326.95     2298.75     28.06 o 
   1   3   2       95.96       96.43      2.96 o 
   2   3   2      193.78      195.36      4.22 o 
   3   3   2       22.46       27.61      2.26 o 
   4   3   2       15.84       19.49      2.68 o 
   5   3   2        5.46        5.01      2.81 o 
   6   3   2       48.14       35.62      8.97 o 
   7   3   2       33.88       29.17     16.32 o 
   0   4   2       19.02       17.11      2.05 o 
   1   4   2      181.73      173.82      3.54 o 
   2   4   2      224.58      224.23      4.64 o 
   3   4   2      113.11      106.12      3.61 o 
   4   4   2      170.09      162.10      4.94 o 
   5   4   2        0.54        0.95      2.70 o 
   6   4   2        4.02        2.09      6.94 o 
   7   4   2        8.45       10.23      8.06 o 
   0   5   2     1464.42     1475.91     20.94 o 
   1   5   2      280.16      317.68      5.73 o 
   2   5   2      544.02      545.04      8.54 o 
   3   5   2      656.35      645.62     10.47 o 
   4   5   2      587.25      551.68      9.74 o 
   5   5   2      140.55      151.20      6.47 o 
   6   5   2      101.72      118.84     14.62 o 
   0   6   2      330.02      311.64      7.94 o 
   1   6   2       55.98       63.26      2.72 o 
   2   6   2      166.85      154.04      4.21 o 
   3   6   2      263.86      237.15      6.62 o 
   4   6   2       68.55       78.18      5.84 o 
   5   6   2       52.74       69.04      6.07 o 
   6   6   2       17.93       50.90      6.61 o 
   0   7   2     1061.91     1037.26     17.74 o 
   1   7   2        6.69        5.62      1.45 o 
   2   7   2       38.07       38.19      3.03 o 
   3   7   2      956.95      910.99     13.97 o 
   4   7   2        6.50        5.79      2.59 o 
   5   7   2       51.22       50.94      6.23 o 
   6   7   2      189.30      200.05     12.93 o 
   0   8   2       18.80       15.22      2.80 o 
   1   8   2       45.23       52.50      3.22 o 
   2   8   2       32.28       39.75      3.47 o 
   3   8   2       75.38       65.09      8.32 o 
   4   8   2       12.74       20.21      5.41 o 
   5   8   2       35.80       58.12      7.71 o 
   0   9   2        2.57        3.52      2.41 o 
   1   9   2       76.35       88.33      4.61 o 
   2   9   2        5.34       10.42      2.31 o 
   3   9   2        0.18       -2.81      3.60 o 
   4   9   2       10.87       13.31      6.74 o 
   5   9   2       22.06       36.20      9.67 o 
   0  10   2        0.05       -0.35      2.40 o 
   1  10   2       74.57       78.76      4.75 o 
   2  10   2       44.71       49.89      4.13 o 
   3  10   2       11.51       11.37      4.68 o 
   4  10   2       49.76      105.22     16.50 o 
   0  11   2       35.32       55.49      6.76 o 
   1  11   2      155.73      131.71      5.86 o 
   2  11   2      592.85      554.59     13.94 o 
   3  11   2      184.20      193.77     11.06 o 
   0  12   2        8.66       15.51     13.73 o 
   1  12   2      105.86      109.08      6.66 o 
   2  12   2       31.68      113.15      9.89 o 
   1   0   3     3854.97     3761.88     37.09 o 
   2   0   3      727.39      790.06     10.21 o 
   3   0   3        1.50        0.74      1.67 o 
   4   0   3       53.23       55.80      4.14 o 
   5   0   3       43.72       41.20      6.50 o 
   6   0   3        0.06        5.67      6.70 o 
   7   0   3        2.19       -4.59      7.76 o 
   0   1   3     3173.51     3174.51     65.80 o 
   1   1   3     4531.21     4727.19     41.22 o 
   2   1   3      831.56      894.13      8.84 o 
   3   1   3     1223.42     1363.48     13.19 o 
   4   1   3       36.51       49.76      2.73 o 
   5   1   3        7.66        2.55      4.18 o 
   6   1   3       60.27       60.99      6.67 o 
   7   1   3      109.59      105.11     10.31 o 
   0   2   3     1091.09     1181.75     15.06 o 
   1   2   3      592.83      630.17      9.91 o 
   2   2   3        5.86        5.86      1.39 o 
   3   2   3      242.70      228.58      4.54 o 
   4   2   3       97.05      110.89      4.29 o 
   5   2   3       18.34       20.38      4.00 o 
   6   2   3       36.68       29.73      5.66 o 
   7   2   3        7.77        3.99      9.83 o 
   0   3   3       99.65       84.45      4.27 o 
   1   3   3     1252.74     1250.14     11.15 o 
   2   3   3       49.86       61.07      3.13 o 
   3   3   3      505.49      461.97      6.73 o 
   4   3   3       19.76       27.29      2.74 o 
   5   3   3      164.93      172.52      6.26 o 
   6   3   3        9.52        6.52      5.68 o 
   7   3   3       22.21       33.55     19.23 o 
   0   4   3        0.31        3.88      1.44 o 
   1   4   3      138.01      132.13      3.21 o 
   2   4   3      580.35      545.97      6.72 o 
   3   4   3       65.06       63.18      3.18 o 
   4   4   3      293.97      275.46      6.23 o 
   5   4   3       72.53       74.17      5.99 o 
   6   4   3       41.86       47.08      7.64 o 
   7   4   3       63.15       84.23     21.94 o 
   0   5   3      384.38      414.56      9.58 o 
   1   5   3      814.66      812.55      9.57 o 
   2   5   3      228.81      257.46      5.40 o 
   3   5   3      286.90      280.87      6.99 o 
   4   5   3      304.10      289.50      8.26 o 
   5   5   3      221.23      213.04      7.41 o 
   6   5   3       50.56       68.01     11.64 o 
   0   6   3      275.48      293.52      8.04 o 
   1   6   3      146.73      140.56      4.13 o 
   2   6   3       11.89        5.66      1.49 o 
   3   6   3      534.66      525.68      9.57 o 
   4   6   3       52.43       58.20      5.26 o 
   5   6   3      219.52      221.29     10.66 o 
   6   6   3        1.23       19.87      5.90 o 
   0   7   3      838.63      842.24     15.35 o 
   1   7   3      186.18      165.94      4.21 o 
   2   7   3      225.39      223.51      5.28 o 
   3   7   3     1384.11     1265.68     17.87 o 
   4   7   3      195.66      178.73      8.59 o 
   5   7   3       70.09       75.11      7.28 o 
   6   7   3      109.66      153.54     37.72 o 
   0   8   3      139.73      131.64      6.23 o 
   1   8   3       96.86       95.46      3.82 o 
   2   8   3      145.66      129.86      9.51 o 
   3   8   3      155.11      146.99      6.53 o 
   4   8   3       11.86       18.70      4.11 o 
   5   8   3        0.33       22.71      4.81 o 
   0   9   3       10.20       14.93      3.39 o 
   1   9   3      144.17      144.72      5.26 o 
   2   9   3      211.93      195.60      6.07 o 
   3   9   3        0.69       11.19      3.41 o 
   4   9   3       70.93       83.18      8.28 o 
   5   9   3       29.98       88.95      7.16 o 
   0  10   3       13.35        8.81      3.79 o 
   1  10   3       44.81       43.35      3.75 o 
   2  10   3      290.28      277.06      8.74 o 
   3  10   3       10.44       16.57      5.51 o 
   4  10   3       36.85       55.35      7.30 o 
   0  11   3       24.33       25.60      5.43 o 
   1  11   3       16.43       24.01      4.21 o 
   2  11   3      153.41      155.67     12.11 o 
   3  11   3       82.49       80.98     10.95 o 
   0  12   3      280.19      231.01     21.17 o 
   1  12   3        7.66       21.10      5.69 o 
   2  12   3       92.68       91.61     10.87 o 
   0   0   4       14.66       21.08      1.60 o 
   1   0   4      987.33     1012.02     11.42 o 
   2   0   4      494.30      502.62      7.90 o 
   3   0   4      806.77      936.25     12.80 o 
   4   0   4       23.23       26.84      3.31 o 
   5   0   4        8.56       12.13      6.70 o 
   6   0   4       20.76       19.83     15.55 o 
   7   0   4       23.86       21.16      8.89 o 
   0   1   4     1883.84     1790.08     21.32 o 
   1   1   4      887.80      879.88      7.85 o 
   2   1   4       86.02       83.27      2.62 o 
   3   1   4      130.31      141.61      3.67 o 
   4   1   4       12.50       19.11      2.56 o 
   5   1   4       33.75       38.20      4.20 o 
   6   1   4       28.51       29.64      5.59 o 
   7   1   4        0.70       -0.27      6.35 o 
   0   2   4    20890.68    20927.63    209.29 o 
   1   2   4    10582.29    10911.97     95.52 o 
   2   2   4      442.80      482.97      6.39 o 
   3   2   4       26.18       37.77      2.45 o 
   4   2   4      362.34      360.62      6.62 o 
   5   2   4       41.64       44.02      4.71 o 
   6   2   4      249.76      249.42     11.85 o 
   7   2   4       30.56       27.53      8.12 o 
   0   3   4      102.19      103.52      4.24 o 
   1   3   4      707.14      738.94      8.39 o 
   2   3   4      176.60      173.97      4.79 o 
   3   3   4        6.67        6.77      1.80 o 
   4   3   4       66.59       68.20      3.61 o 
   5   3   4      493.89      489.94      9.35 o 
   6   3   4        6.25        1.29      5.57 o 
   7   3   4       69.74      102.00     11.06 o 
   0   4   4        0.76        0.55      1.71 o 
   1   4   4      692.68      772.13      8.73 o 
   2   4   4      709.31      741.81      8.24 o 
   3   4   4       17.90       21.83      2.26 o 
   4   4   4      787.05      756.17     10.24 o 
   5   4   4      689.82      700.46     12.94 o 
   6   4   4      181.08      183.68      9.12 o 
   7   4   4       61.26       66.77     11.09 o 
   0   5   4      210.91      173.93      5.36 o 
   1   5   4       24.49       33.07      2.08 o 
   2   5   4       91.80       87.30      3.23 o 
   3   5   4       70.32       75.83      3.52 o 
   4   5   4      279.71      243.25      7.39 o 
   5   5   4       81.86       94.46      5.84 o 
   6   5   4       67.39       88.97      8.67 o 
   0   6   4       59.92       60.78      4.14 o 
   1   6   4       15.85       16.55      2.09 o 
   2   6   4       85.00       83.99      3.12 o 
   3   6   4        0.93       -0.81      2.33 o 
   4   6   4      121.90      116.91      7.15 o 
   5   6   4       17.50       17.88      3.98 o 
   6   6   4       77.75       84.74     16.52 o 
   0   7   4       64.69       73.94      4.72 o 
   1   7   4       78.12       72.49      3.49 o 
   2   7   4      131.13      112.88      4.68 o 
   3   7   4      130.25      122.84      6.42 o 
   4   7   4        7.21        5.30      3.20 o 
   5   7   4       13.30       16.75      4.24 o 
   6   7   4        7.59       35.86      7.79 o 
   0   8   4       48.21       43.40      4.42 o 
   1   8   4      232.65      219.22      5.11 o 
   2   8   4      162.03      145.45      6.78 o 
   3   8   4       46.89       51.95      5.85 o 
   4   8   4      126.17      126.28      7.24 o 
   5   8   4        9.23       25.30      6.18 o 
   0   9   4        2.06        1.90      3.44 o 
   1   9   4       28.52       26.37      3.04 o 
   2   9   4      149.25      140.52      5.33 o 
   3   9   4        8.92        8.21      3.67 o 
   4   9   4       58.27       73.76     11.54 o 
   5   9   4        4.96       74.81     21.45 o 
   0  10   4       29.11       28.34      5.05 o 
   1  10   4      246.61      225.21      7.01 o 
   2  10   4      101.69      117.95      6.18 o 
   3  10   4       96.23       87.98      7.32 o 
   4  10   4       51.08      111.26     12.81 o 
   0  11   4       27.25       29.24      6.30 o 
   1  11   4       58.10       70.62      5.82 o 
   2  11   4       26.37       56.05     10.90 o 
   3  11   4        0.58        4.24      5.76 o 
   0  12   4       35.29       55.83      9.08 o 
   1  12   4       43.61       50.26      6.76 o 
   2  12   4        6.78       13.41      6.26 o 
   1   0   5      188.87      196.26      3.72 o 
   2   0   5       15.62       22.83      1.58 o 
   3   0   5       57.69       63.70      3.16 o 
   4   0   5        0.02       -0.02      2.37 o 
   5   0   5       91.67       82.60      7.43 o 
   6   0   5       78.01       77.32     10.00 o 
   7   0   5        4.19        2.59     12.44 o 
   0   1   5     3171.38     3088.15     35.85 o 
   1   1   5      553.60      574.16      5.12 o 
   2   1   5      422.31      435.17      6.20 o 
   3   1   5       86.63       81.52      3.03 o 
   4   1   5       30.28       33.47      2.86 o 
   5   1   5       46.10       42.79      4.18 o 
   6   1   5       25.54       25.22      5.70 o 
   7   1   5       18.76       18.26      7.46 o 
   0   2   5     9756.22     9973.37    115.29 o 
   1   2   5    12151.82    12398.40    170.31 o 
   2   2   5       48.37       60.94      3.14 o 
   3   2   5       69.74       95.94      3.61 o 
   4   2   5      448.84      455.57      7.42 o 
   5   2   5      130.23      127.85      6.50 o 
   6   2   5       43.15       33.36      6.99 o 
   7   2   5      134.15      169.40     12.11 o 
   0   3   5       60.60       60.75      3.02 o 
   1   3   5      310.52      300.75      4.85 o 
   2   3   5      613.19      618.57      6.63 o 
   3   3   5       98.30       97.24      3.61 o 
   4   3   5      223.03      215.31      5.35 o 
   5   3   5      295.93      282.84      9.66 o 
   6   3   5        5.07        6.02      5.90 o 
   7   3   5       55.28       48.55      8.74 o 
   0   4   5      251.47      251.10      7.98 o 
   1   4   5     1183.49     1225.18     12.38 o 
   2   4   5       28.02       42.24      2.05 o 
   3   4   5        9.76        3.46      1.66 o 
   4   4   5      209.96      199.39      5.50 o 
   5   4   5      685.66      678.82     13.05 o 
   6   4   5      153.79      169.70      9.29 o 
   0   5   5      222.76      242.37      7.26 o 
   1   5   5      265.27      268.63      4.74 o 
   2   5   5      169.01      152.13      3.65 o 
   3   5   5      262.70      266.84      5.10 o 
   4   5   5       32.09       30.90      4.02 o 
   5   5   5       65.38       67.06      6.06 o 
   6   5   5        1.57        5.62      9.99 o 
   0   6   5      722.30      704.90     12.97 o 
   1   6   5       54.78       52.06      2.94 o 
   2   6   5       47.14       50.07      2.79 o 
   3   6   5      173.11      157.28      7.69 o 
   4   6   5       15.77       14.63      3.40 o 
   5   6   5       69.51       70.71      6.26 o 
   6   6   5       38.95       55.38     19.88 o 
   0   7   5       25.20       28.34      3.47 o 
   1   7   5        4.83        7.50      1.74 o 
   2   7   5      231.75      205.00      5.66 o 
   3   7   5       92.51       94.96      5.48 o 
   4   7   5      107.29       98.19      6.00 o 
   5   7   5       58.19       64.94      7.06 o 
   6   7   5       80.73       86.86     10.98 o 
   0   8   5      323.43      284.94      8.74 o 
   1   8   5      248.29      231.99      6.52 o 
   2   8   5      130.67      122.79      5.30 o 
   3   8   5      191.89      162.29      8.20 o 
   4   8   5      146.28      148.87      7.30 o 
   5   8   5      126.73      138.62      7.45 o 
   0   9   5       47.95       45.44      6.92 o 
   1   9   5        9.30       10.12      2.55 o 
   2   9   5       18.32       28.50      3.18 o 
   3   9   5       17.07       23.25      4.89 o 
   4   9   5        7.58       25.38      5.51 o 
   5   9   5       62.68      110.90     17.53 o 
   0  10   5      134.05      122.94      7.66 o 
   1  10   5      562.73      493.48      9.88 o 
   2  10   5      182.16      170.97      7.82 o 
   3  10   5       14.42        8.39      4.15 o 
   4  10   5       24.95       51.73      8.35 o 
   0  11   5       14.77       20.72      4.74 o 
   1  11   5       57.50       62.68      4.99 o 
   2  11   5       31.94       45.76      6.04 o 
   3  11   5       83.90      133.46     17.94 o 
   0  12   5        9.12       16.01      4.32 o 
   1  12   5       46.92       52.40      6.20 o 
   2  12   5       63.56      142.43      9.96 o 
   0   0   6      127.17       94.15     10.15 o 
   1   0   6      772.91      781.18     15.01 o 
   2   0   6      287.58      302.25      5.81 o 
   3   0   6       31.69       33.83      2.49 o 
   4   0   6       44.35       55.40      6.09 o 
   5   0   6       24.75       28.35      5.58 o 
   6   0   6        4.94       -0.29      6.09 o 
   7   0   6       11.34        3.45     12.66 o 
   0   1   6     4478.93     4459.02     44.27 o 
   1   1   6      644.16      669.76      6.09 o 
   2   1   6      797.50      820.66     10.39 o 
   3   1   6       63.48       61.42      2.78 o 
   4   1   6       30.35       36.75      3.10 o 
   5   1   6        8.52        9.63      3.28 o 
   6   1   6       59.13       58.33      6.52 o 
   7   1   6        1.00        2.27      6.71 o 
   0   2   6      646.30      650.32     12.59 o 
   1   2   6      680.16      705.90      7.99 o 
   2   2   6      688.79      732.78     13.42 o 
   3   2   6       48.47       63.87      2.95 o 
   4   2   6      123.46      136.21      4.42 o 
   5   2   6       15.15       14.83      3.34 o 
   6   2   6        1.26       -5.39      5.24 o 
   7   2   6        3.62        1.81      6.20 o 
   0   3   6       97.19       89.81      3.24 o 
   1   3   6     5885.22     6125.77     50.31 o 
   2   3   6     2281.42     2434.88     22.39 o 
   3   3   6       59.69       69.90      3.40 o 
   4   3   6      991.92     1006.11     12.02 o 
   5   3   6     1201.23     1143.31     19.77 o 
   6   3   6       25.80       32.20      5.88 o 
   7   3   6        1.84        4.46      6.80 o 
   0   4   6      114.51      107.27      4.38 o 
   1   4   6      310.30      331.54      5.70 o 
   2   4   6      375.40      395.40      6.88 o 
   3   4   6      213.13      216.74      5.11 o 
   4   4   6       11.32       11.92      3.01 o 
   5   4   6      415.14      393.10     10.64 o 
   6   4   6       22.00       23.82      8.03 o 
   0   5   6      493.83      496.18     15.35 o 
   1   5   6       69.47       64.51      2.44 o 
   2   5   6       92.24      100.90      3.62 o 
   3   5   6       69.31       76.60      4.72 o 
   4   5   6       47.39       50.52      4.42 o 
   5   5   6       29.81       38.92      5.04 o 
   6   5   6      158.75      166.66     11.03 o 
   0   6   6      340.24      319.97      7.99 o 
   1   6   6       15.93       17.89      1.81 o 
   2   6   6       15.10       15.59      2.30 o 
   3   6   6      310.07      265.73      7.47 o 
   4   6   6       44.97       51.74      5.20 o 
   5   6   6       16.75       17.13      5.35 o 
   6   6   6        3.61       21.93     17.09 o 
   0   7   6       27.73       33.19      3.54 o 
   1   7   6        0.30       -0.30      1.33 o 
   2   7   6      145.12      123.30      7.03 o 
   3   7   6       44.65       35.79      5.52 o 
   4   7   6       25.61       29.36      4.31 o 
   5   7   6       24.77       31.70      5.76 o 
   6   7   6       34.65       76.37     10.37 o 
   0   8   6       20.69       17.93      3.36 o 
   1   8   6      154.16      148.49      5.51 o 
   2   8   6      184.73      181.66      6.14 o 
   3   8   6      199.45      191.47      6.89 o 
   4   8   6       46.26       45.80      5.25 o 
   5   8   6        7.49       23.28      4.13 o 
   0   9   6       17.52       23.79     12.53 o 
   1   9   6      155.70      154.10      7.17 o 
   2   9   6      735.58      687.01     12.49 o 
   3   9   6      165.37      158.82      7.27 o 
   4   9   6      168.18      179.52      9.17 o 
   5   9   6        1.77       13.84     10.02 o 
   0  10   6        0.04        8.95      6.95 o 
   1  10   6       47.57       58.34      6.76 o 
   2  10   6       28.13       37.28      4.71 o 
   3  10   6       99.98       93.01     10.03 o 
   4  10   6       80.81      135.45     16.22 o 
   0  11   6        6.37        8.93      4.87 o 
   1  11   6       50.07       55.12      6.75 o 
   2  11   6        3.52       17.00      5.59 o 
   3  11   6       60.43      133.15     16.99 o 
   0  12   6       15.49       41.65      6.22 o 
   1  12   6       27.58       36.05      4.49 o 
   2  12   6       15.68       26.25     13.16 o 
   1   0   7       57.86       64.03      3.10 o 
   2   0   7     1047.47      978.93     24.46 o 
   3   0   7        1.08        0.74      2.24 o 
   4   0   7        0.32       -1.74      3.94 o 
   5   0   7        1.88        1.47      5.67 o 
   6   0   7        6.21       -3.02      7.89 o 
   7   0   7        0.18      -16.56     11.03 o 
   0   1   7      873.89      891.37     11.13 o 
   1   1   7      747.81      729.14      6.80 o 
   2   1   7       51.73       59.21      4.39 o 
   3   1   7        5.00        6.83      1.47 o 
   4   1   7      116.60      120.22      4.17 o 
   5   1   7       31.34       30.07      3.92 o 
   6   1   7       83.93       83.66     13.22 o 
   7   1   7        5.13       -0.91      6.15 o 
   0   2   7      454.04      493.36      7.52 o 
   1   2   7       21.95       23.93      1.88 o 
   2   2   7      723.47      739.12     10.59 o 
   3   2   7       15.03       17.03      2.20 o 
   4   2   7      121.37      107.37      4.12 o 
   5   2   7       24.60       22.76      3.64 o 
   6   2   7       16.09       16.16      6.33 o 
   7   2   7       14.85       21.46     13.57 o 
   0   3   7      360.35      367.91      6.57 o 
   1   3   7      945.18      917.22     11.21 o 
   2   3   7     5020.48     5315.70     63.95 o 
   3   3   7      228.60      241.79      5.54 o 
   4   3   7     1014.77      981.11     12.77 o 
   5   3   7        2.74       -0.22      4.06 o 
   6   3   7       38.85       32.91      6.03 o 
   7   3   7       26.33        9.33      8.61 o 
   0   4   7      292.77      294.63      7.03 o 
   1   4   7      292.97      287.52      5.25 o 
   2   4   7      302.22      297.31     12.59 o 
   3   4   7       33.41       34.40      2.68 o 
   4   4   7      406.67      390.13      8.93 o 
   5   4   7       50.18       41.03      6.56 o 
   6   4   7       53.61       58.32      8.20 o 
   0   5   7      805.52      744.14     18.35 o 
   1   5   7       66.63       58.52      3.36 o 
   2   5   7       84.76       84.14      3.50 o 
   3   5   7      100.13       93.86      4.49 o 
   4   5   7        3.77        1.50      2.09 o 
   5   5   7       40.47       38.84      6.49 o 
   6   5   7       17.97       15.16      6.53 o 
   0   6   7        0.97        2.60      1.78 o 
   1   6   7       33.79       36.85      2.33 o 
   2   6   7       10.91       10.13      2.16 o 
   3   6   7       27.19       29.92      3.59 o 
   4   6   7       25.00       24.02      3.39 o 
   5   6   7        1.05        3.87      3.50 o 
   6   6   7       16.44       17.67     11.42 o 
   0   7   7        0.32        2.33      1.91 o 
   1   7   7       67.56       77.33      5.53 o 
   2   7   7       14.18       14.30      2.41 o 
   3   7   7       19.07       16.72      3.56 o 
   4   7   7       23.93       14.23      3.60 o 
   5   7   7       41.55       52.30      7.97 o 
   6   7   7       55.64       79.22     12.45 o 
   0   8   7        8.08        9.52      2.81 o 
   1   8   7       62.80       66.76      4.89 o 
   2   8   7      240.95      222.45      6.76 o 
   3   8   7       79.77       80.37      5.65 o 
   4   8   7       72.85       84.42      6.20 o 
   5   8   7       26.24       37.92      5.22 o 
   0   9   7      432.55      394.55     14.75 o 
   1   9   7      881.69      796.40     13.43 o 
   2   9   7      640.62      578.56     15.10 o 
   3   9   7      217.08      195.59      8.19 o 
   4   9   7       41.20       67.56      6.39 o 
   5   9   7       75.25      129.12      8.51 o 
   0  10   7       72.79       77.70      8.80 o 
   1  10   7      144.63      145.18      6.07 o 
   2  10   7      191.65      179.05      7.03 o 
   3  10   7       74.48      105.66     13.94 o 
   4  10   7        2.84       19.05      8.80 o 
   0  11   7        3.85       10.76      4.50 o 
   1  11   7        4.98       14.82      4.38 o 
   2  11   7       51.79       55.49      6.85 o 
   3  11   7       34.56       37.87      8.17 o 
   0  12   7        7.00       28.38      7.62 o 
   1  12   7        0.44       24.02      8.73 o 
   0   0   8     2755.98     2578.53     46.95 o 
   1   0   8      394.43      385.58      6.45 o 
   2   0   8       20.39       23.45      3.00 o 
   3   0   8        6.49        3.62      2.22 o 
   4   0   8      239.38      250.38      9.33 o 
   5   0   8       70.25       78.35      7.77 o 
   6   0   8        1.66       -0.61      5.97 o 
   7   0   8        7.58       -8.83     11.41 o 
   0   1   8       51.62       47.67      2.73 o 
   1   1   8      427.29      422.12      5.09 o 
   2   1   8      125.42      125.19      3.33 o 
   3   1   8       52.77       51.39      2.91 o 
   4   1   8       85.76       96.31      3.79 o 
   5   1   8       88.44       89.78      5.41 o 
   6   1   8       75.14       73.79      8.46 o 
   7   1   8        7.86       -1.32      8.18 o 
   0   2   8      427.91      403.62      7.83 o 
   1   2   8      626.35      599.62      6.99 o 
   2   2   8     1330.51     1416.36     14.35 o 
   3   2   8      326.18      347.93      6.38 o 
   4   2   8      517.52      524.98      8.69 o 
   5   2   8      319.55      348.98      9.37 o 
   6   2   8       14.76       17.48      5.51 o 
   7   2   8       11.29        4.92      8.76 o 
   0   3   8      218.93      226.25      5.23 o 
   1   3   8      861.69      890.06     11.26 o 
   2   3   8     1123.27     1203.69     14.10 o 
   3   3   8      111.89      103.68      4.37 o 
   4   3   8      619.54      631.77     11.38 o 
   5   3   8      125.85      120.03      7.54 o 
   6   3   8      126.62      111.16     10.00 o 
   7   3   8        3.95        5.32      7.92 o 
   0   4   8       84.88       87.01      3.93 o 
   1   4   8      760.07      762.79      9.57 o 
   2   4   8     1950.00     1984.59     21.52 o 
   3   4   8       71.07       77.71      4.23 o 
   4   4   8      668.32      628.33     11.61 o 
   5   4   8      212.59      187.53     10.36 o 
   6   4   8       35.34       34.25      7.35 o 
   0   5   8       18.43       15.38      2.47 o 
   1   5   8       88.91       87.70      3.73 o 
   2   5   8      203.14      190.50      4.86 o 
   3   5   8        8.68        7.10      1.99 o 
   4   5   8      179.23      174.60      5.79 o 
   5   5   8       86.07       99.65      6.68 o 
   6   5   8       17.07       18.52      6.62 o 
   0   6   8       11.94       11.60      3.27 o 
   1   6   8       20.47       21.26      1.84 o 
   2   6   8        9.60       10.72      2.18 o 
   3   6   8       16.80       23.34      3.07 o 
   4   6   8       23.00       17.62      3.12 o 
   5   6   8       29.52       40.58      5.55 o 
   6   6   8        5.90       15.29      5.75 o 
   0   7   8      386.81      373.53      9.52 o 
   1   7   8       96.27       96.49      5.09 o 
   2   7   8      128.74      116.98      4.95 o 
   3   7   8      135.75      121.77      5.66 o 
   4   7   8        8.25       12.64      3.41 o 
   5   7   8       14.36       31.36      4.43 o 
   0   8   8      633.36      614.15     17.96 o 
   1   8   8      646.90      586.53     15.27 o 
   2   8   8      128.86      120.21      5.41 o 
   3   8   8      151.29      133.69      6.15 o 
   4   8   8       69.03       79.67      6.12 o 
   5   8   8      131.81      166.22      8.78 o 
   0   9   8      129.52      127.42     10.12 o 
   1   9   8       70.96       66.14      7.04 o 
   2   9   8       79.19       98.10      8.24 o 
   3   9   8       66.00       84.71      7.16 o 
   4   9   8      122.09      111.36      9.12 o 
   0  10   8       29.23       26.03      6.01 o 
   1  10   8       70.88       71.60      5.30 o 
   2  10   8      186.24      195.67      7.30 o 
   3  10   8        5.17       12.47      6.43 o 
   4  10   8       67.76      112.96     22.74 o 
   0  11   8       22.25       19.66      6.19 o 
   1  11   8       32.72       37.63      4.80 o 
   2  11   8       10.96       27.59      7.94 o 
   3  11   8       67.39      140.59      6.63 o 
   0  12   8        1.84       16.33      7.18 o 
   1  12   8       16.35       41.55      8.22 o 
   1   0   9      316.67      294.52      7.30 o 
   2   0   9       96.97       93.07      6.24 o 
   3   0   9       11.16        8.92      2.12 o 
   4   0   9        6.81        3.01      4.22 o 
   5   0   9      125.61      126.19      8.40 o 
   6   0   9       34.90       39.14      8.38 o 
   7   0   9       21.44       12.98     13.65 o 
   0   1   9      241.60      232.46      5.15 o 
   1   1   9      623.71      645.66      7.44 o 
   2   1   9       25.68       27.84      2.08 o 
   3   1   9       26.49       35.61      4.44 o 
   4   1   9       55.89       56.81      4.69 o 
   5   1   9       90.05       90.89      6.08 o 
   6   1   9        1.32       -0.40      7.61 o 
   7   1   9       25.03       14.30      9.20 o 
   0   2   9       10.95        9.87      2.29 o 
   1   2   9     2736.38     2974.97     23.91 o 
   2   2   9      337.74      371.71      5.85 o 
   3   2   9       20.07       19.32      3.04 o 
   4   2   9      297.12      292.46      6.69 o 
   5   2   9     1782.57     1749.55     25.97 o 
   6   2   9      118.67      118.61     10.35 o 
   7   2   9      145.51      154.78     22.51 o 
   0   3   9       38.85       36.54      3.32 o 
   1   3   9     1133.73     1151.44     12.58 o 
   2   3   9      420.76      444.20      7.36 o 
   3   3   9       52.69       62.37      4.45 o 
   4   3   9      276.63      277.56      7.72 o 
   5   3   9       12.13        5.66      4.40 o 
   6   3   9       57.61       57.21     11.38 o 
   0   4   9      134.05      141.86      4.44 o 
   1   4   9     4291.26     4310.41     37.57 o 
   2   4   9      244.77      221.76      5.11 o 
   3   4   9        1.59        1.16      1.95 o 
   4   4   9       52.69       48.35      4.47 o 
   5   4   9       49.32       59.17      7.64 o 
   6   4   9       14.09        9.75      6.06 o 
   0   5   9        0.66       -0.77      1.68 o 
   1   5   9       76.86       81.21      3.67 o 
   2   5   9      438.50      403.16      7.20 o 
   3   5   9       39.83       34.23      3.41 o 
   4   5   9      105.30       96.46      5.41 o 
   5   5   9        9.83       15.55      4.62 o 
   6   5   9       23.99       12.84      6.70 o 
   0   6   9      207.94      188.48      8.97 o 
   1   6   9       74.23       74.03      4.03 o 
   2   6   9       41.31       40.21      3.33 o 
   3   6   9       39.60       32.54      4.22 o 
   4   6   9       21.90       19.75      3.15 o 
   5   6   9        8.59        7.73      6.39 o 
   6   6   9       14.24        9.98      6.15 o 
   0   7   9        2.99        3.99      2.23 o 
   1   7   9        5.42        2.68      2.18 o 
   2   7   9        3.90        3.87      2.29 o 
   3   7   9       17.72       22.65      3.50 o 
   4   7   9        2.66        1.15      2.93 o 
   5   7   9        1.75        7.30      4.44 o 
   0   8   9        1.25        1.62      3.89 o 
   1   8   9      263.48      249.86      8.04 o 
   2   8   9      172.08      183.37      6.16 o 
   3   8   9      223.53      200.27      9.07 o 
   4   8   9      128.92      139.28      6.87 o 
   5   8   9       19.17       49.99      5.67 o 
   0   9   9      318.98      303.86     13.22 o 
   1   9   9       46.50       48.44      4.73 o 
   2   9   9      239.57      203.30      8.12 o 
   3   9   9        9.65       21.61      6.46 o 
   4   9   9        5.96       16.35      4.11 o 
   0  10   9       80.47       69.08      9.11 o 
   1  10   9       15.29       27.03      4.57 o 
   2  10   9      312.93      286.86     11.22 o 
   3  10   9       51.53       58.37      8.29 o 
   4  10   9       17.89       75.59     30.66 o 
   0  11   9       22.59       39.50     13.37 o 
   1  11   9       96.06      114.73      9.70 o 
   2  11   9       34.86       45.67      5.42 o 
   3  11   9        0.06       10.26      8.08 o 
   0  12   9       85.54      162.52     17.52 o 
   1  12   9       20.33       41.26      6.24 o 
   0   0  10     2813.73     2785.27     42.24 o 
   1   0  10      107.62      100.34      3.97 o 
   2   0  10        0.11        2.81      1.62 o 
   3   0  10       26.90       26.19      3.74 o 
   4   0  10      148.90      154.55     16.00 o 
   5   0  10       19.74       14.67      7.18 o 
   6   0  10       53.25       51.06     14.35 o 
   7   0  10       11.08       -4.62     12.53 o 
   0   1  10       23.59       38.40      2.70 o 
   1   1  10     1161.77     1182.84     11.14 o 
   2   1  10      192.96      199.57      3.86 o 
   3   1  10       70.32       70.05      3.99 o 
   4   1  10      240.97      240.55     10.47 o 
   5   1  10      386.49      391.31     11.55 o 
   6   1  10      108.22      100.58      9.81 o 
   7   1  10        4.92        2.49      8.79 o 
   0   2  10      429.94      446.87     13.41 o 
   1   2  10      832.60      881.44      9.17 o 
   2   2  10       20.13       22.94      1.78 o 
   3   2  10       54.69       60.30      3.38 o 
   4   2  10       80.64       78.52      4.93 o 
   5   2  10      471.98      463.99     12.49 o 
   6   2  10       13.98        9.17      6.52 o 
   7   2  10       25.06        9.31      8.60 o 
   0   3  10       83.94       90.95      5.65 o 
   1   3  10      853.81      852.70     10.28 o 
   2   3  10      344.36      343.59      6.18 o 
   3   3  10      114.71      118.76      5.46 o 
   4   3  10      292.28      281.26      7.13 o 
   5   3  10      123.72      125.80      8.13 o 
   6   3  10       15.41        7.24      6.86 o 
   0   4  10      122.80      111.83      4.24 o 
   1   4  10     1847.06     1899.02     19.05 o 
   2   4  10       62.32       71.97      3.55 o 
   3   4  10       43.72       43.58      4.17 o 
   4   4  10       38.43       35.36      3.97 o 
   5   4  10       22.83       28.72      5.23 o 
   6   4  10        4.05       -3.04      6.39 o 
   0   5  10      215.54      217.64      9.90 o 
   1   5  10      571.16      556.31      8.46 o 
   2   5  10      124.26      115.72      4.46 o 
   3   5  10       62.41       77.26      7.17 o 
   4   5  10       12.76       12.83      3.02 o 
   5   5  10       87.75       92.35      7.83 o 
   6   5  10        2.44        4.75      4.85 o 
   0   6  10       62.06       76.01      6.93 o 
   1   6  10      134.25      119.17      4.68 o 
   2   6  10        9.53       11.17      2.37 o 
   3   6  10       92.81       91.46      5.26 o 
   4   6  10       14.60       14.65      3.22 o 
   5   6  10        9.66        5.19      4.37 o 
   6   6  10       24.38       21.46      5.57 o 
   0   7  10      756.29      727.19     17.82 o 
   1   7  10      263.09      261.99      6.90 o 
   2   7  10      173.61      142.99      6.90 o 
   3   7  10       69.49       79.46      5.65 o 
   4   7  10        5.66        4.56      3.19 o 
   5   7  10       28.51       46.59      5.23 o 
   0   8  10      215.79      194.78     10.42 o 
   1   8  10      967.96      900.29     16.03 o 
   2   8  10       44.93       43.35      4.82 o 
   3   8  10      142.87      118.90      6.16 o 
   4   8  10        1.05        6.26      3.07 o 
   5   8  10        2.25       20.95      8.19 o 
   0   9  10        0.59        3.00      3.97 o 
   1   9  10        4.47        7.91      2.81 o 
   2   9  10       18.55       23.51      4.36 o 
   3   9  10       60.76       70.53      6.48 o 
   4   9  10       28.35       41.06      5.26 o 
   0  10  10       33.89       34.07      6.69 o 
   1  10  10        4.00        8.08      3.56 o 
   2  10  10      214.54      217.38     10.58 o 
   3  10  10       10.11       23.82      5.19 o 
   4  10  10       86.44      138.93     11.55 o 
   0  11  10       46.00       49.67      8.01 o 
   1  11  10       36.98       48.20      6.33 o 
   2  11  10      131.55      145.45      9.71 o 
   0  12  10       16.42       20.46      8.11 o 
   1  12  10       35.25       54.57      8.54 o 
   1   0  11       44.52       45.16      3.19 o 
   2   0  11      200.25      186.65      5.59 o 
   3   0  11      543.51      504.38     11.73 o 
   4   0  11      463.44      471.43     17.28 o 
   5   0  11        7.98       12.50      7.23 o 
   6   0  11       12.22       12.38     11.14 o 
   7   0  11        6.09       -7.06     10.38 o 
   0   1  11       10.87        6.33      1.85 o 
   1   1  11      359.60      372.62      5.22 o 
   2   1  11     1041.72     1086.47     12.64 o 
   3   1  11      802.62      773.19     10.58 o 
   4   1  11      761.96      744.59     15.24 o 
   5   1  11      203.58      220.47      9.41 o 
   6   1  11      120.47      138.91     11.27 o 
   7   1  11       30.64       21.80      9.85 o 
   0   2  11      750.47      740.51     11.72 o 
   1   2  11      367.81      357.32      5.33 o 
   2   2  11      112.82      103.38      2.92 o 
   3   2  11      556.45      562.32      9.24 o 
   4   2  11      155.52      161.65      5.62 o 
   5   2  11       45.98       39.53      7.61 o 
   6   2  11       15.53        8.48      6.93 o 
   0   3  11       26.23       25.40      2.66 o 
   1   3  11      999.39     1023.80     15.73 o 
   2   3  11       70.57       64.64      3.48 o 
   3   3  11       61.44       60.14      4.79 o 
   4   3  11       69.15       62.37      4.61 o 
   5   3  11      202.77      203.83      7.99 o 
   6   3  11       19.27       11.20      6.34 o 
   0   4  11        6.05        3.83      1.94 o 
   1   4  11      107.15      113.48      4.45 o 
   2   4  11      196.68      203.10      5.29 o 
   3   4  11       27.88       36.33      4.07 o 
   4   4  11       90.48       79.54      4.91 o 
   5   4  11        0.59        1.15      3.45 o 
   6   4  11       10.97       10.02      5.39 o 
   0   5  11      144.91      143.34      5.44 o 
   1   5  11       85.47       83.59      3.79 o 
   2   5  11     1612.33     1586.79     19.34 o 
   3   5  11       72.68       88.27      7.19 o 
   4   5  11       28.64       27.62      3.68 o 
   5   5  11      153.12      145.53     12.11 o 
   6   5  11       17.24       22.99      7.72 o 
   0   6  11      151.34      135.50      8.13 o 
   1   6  11       24.77       24.09      3.02 o 
   2   6  11      163.03      152.35      5.35 o 
   3   6  11      187.82      177.64      7.50 o 
   4   6  11       27.89       31.32      4.47 o 
   5   6  11       21.35       24.12      5.66 o 
   6   6  11       11.70       12.10      5.83 o 
   0   7  11      990.17      891.13     21.93 o 
   1   7  11      767.98      680.67     11.46 o 
   2   7  11      120.05      115.04      5.22 o 
   3   7  11      109.56      101.12      6.30 o 
   4   7  11       68.95       65.03      5.78 o 
   5   7  11       38.06       69.06      9.85 o 
   0   8  11        5.55        5.39      4.03 o 
   1   8  11       59.40       53.43      4.83 o 
   2   8  11      194.52      188.85      7.54 o 
   3   8  11       60.12       49.67      4.81 o 
   4   8  11       20.49       24.05      5.52 o 
   5   8  11       10.74       23.37      6.96 o 
   0   9  11        1.42        5.99      3.81 o 
   1   9  11       63.12       73.89      5.83 o 
   2   9  11      202.25      166.28      8.73 o 
   3   9  11        1.57       11.19      3.27 o 
   4   9  11       21.00       38.12      4.54 o 
   0  10  11       34.75       31.61      6.76 o 
   1  10  11       21.49       31.99      4.35 o 
   2  10  11       44.04       60.20      7.08 o 
   3  10  11        0.03       19.50      5.39 o 
   0  11  11       42.85       59.59      9.56 o 
   1  11  11      268.31      244.39     11.17 o 
   2  11  11       32.57       51.09      5.29 o 
   0  12  11        0.87       14.57      7.60 o 
   0   0  12     1301.43     1266.52     28.16 o 
   1   0  12      217.12      214.13      5.65 o 
   2   0  12      138.29      151.59      5.27 o 
   3   0  12      209.40      210.39      7.87 o 
   4   0  12      248.67      252.95      9.56 o 
   5   0  12      224.71      234.57     13.93 o 
   6   0  12       83.29       74.81     11.19 o 
   0   1  12      104.18      122.97      5.22 o 
   1   1  12      246.50      284.55      4.50 o 
   2   1  12      560.02      602.28      7.37 o 
   3   1  12      128.00      137.69      4.66 o 
   4   1  12      784.29      781.35     11.80 o 
   5   1  12       15.64       19.28      4.20 o 
   6   1  12      133.14      120.42     11.34 o 
   0   2  12      250.74      259.16      6.21 o 
   1   2  12      639.17      666.31      8.34 o 
   2   2  12       58.80       72.35      2.72 o 
   3   2  12      173.18      178.18      5.02 o 
   4   2  12      336.59      331.58     10.15 o 
   5   2  12      228.90      218.78      8.18 o 
   6   2  12        9.02        5.48      5.01 o 
   0   3  12      366.58      337.59     14.80 o 
   1   3  12      365.13      355.04      6.41 o 
   2   3  12        5.19        3.66      2.02 o 
   3   3  12        9.04        4.42      2.89 o 
   4   3  12       42.43       42.30      4.19 o 
   5   3  12       23.38       20.87      4.46 o 
   6   3  12       18.88       13.97      5.41 o 
   0   4  12       27.19       27.33      3.03 o 
   1   4  12       31.94       25.27      2.72 o 
   2   4  12      311.80      307.91      6.57 o 
   3   4  12       93.93       91.31      5.59 o 
   4   4  12       36.78       40.32      4.05 o 
   5   4  12       42.11       35.83      5.68 o 
   6   4  12       14.24       17.53      6.15 o 
   0   5  12      245.14      237.89      7.04 o 
   1   5  12      170.44      161.14      4.91 o 
   2   5  12     1018.15      989.27     14.15 o 
   3   5  12      228.96      218.81      8.41 o 
   4   5  12        9.84        7.72      2.81 o 
   5   5  12      205.08      175.35     10.65 o 
   6   5  12       27.09       31.34      6.51 o 
   0   6  12        2.12       -0.43      2.26 o 
   1   6  12      294.00      279.52      6.91 o 
   2   6  12      273.72      260.40      7.15 o 
   3   6  12      280.30      241.75      8.75 o 
   4   6  12       50.81       48.67      4.50 o 
   5   6  12       46.37       51.18      6.84 o 
   6   6  12       30.82       35.15      6.43 o 
   0   7  12      533.52      509.88     16.04 o 
   1   7  12      186.73      180.55      6.30 o 
   2   7  12      147.44      122.07      6.15 o 
   3   7  12       92.17       96.83      7.00 o 
   4   7  12       77.03       68.51      5.82 o 
   5   7  12       33.74       43.87      7.35 o 
   0   8  12        1.79        4.14      4.11 o 
   1   8  12       87.34       93.69      6.66 o 
   2   8  12       31.81       38.04      4.58 o 
   3   8  12       52.79       50.89      4.85 o 
   4   8  12       11.56       20.58      4.65 o 
   5   8  12       24.02       29.20      5.16 o 
   0   9  12       85.73       78.77      8.76 o 
   1   9  12       33.70       36.76      4.54 o 
   2   9  12      301.13      266.57     10.80 o 
   3   9  12        9.76       11.33      3.36 o 
   4   9  12        0.03       17.40      4.35 o 
   0  10  12        5.02        8.33      8.21 o 
   1  10  12      143.49      158.64      7.56 o 
   2  10  12       54.38       72.91      7.18 o 
   3  10  12        4.05       20.21      3.96 o 
   0  11  12        0.35        6.77      7.66 o 
   1  11  12       28.33       38.80     11.34 o 
   2  11  12       35.82       75.50     15.85 o 
   1   0  13     1255.75     1282.23     18.59 o 
   2   0  13      724.75      684.52     16.19 o 
   3   0  13     1839.53     1805.31     27.53 o 
   4   0  13      624.02      621.29     14.82 o 
   5   0  13       30.97       36.01      8.58 o 
   6   0  13     1044.61     1027.07     29.45 o 
   0   1  13     1600.76     1614.75     19.90 o 
   1   1  13       93.47       97.85      2.98 o 
   2   1  13       22.05       27.24      2.08 o 
   3   1  13      176.58      157.51      5.31 o 
   4   1  13      168.85      158.89      5.80 o 
   5   1  13      118.82      128.02      7.08 o 
   6   1  13       13.19        2.95      6.67 o 
   0   2  13       12.29        2.72      2.05 o 
   1   2  13      136.30      145.82      3.75 o 
   2   2  13      137.06      147.29      3.69 o 
   3   2  13      351.96      338.43      6.79 o 
   4   2  13      204.12      198.93      7.68 o 
   5   2  13       22.69       31.05      4.88 o 
   6   2  13        3.05       -0.91      4.46 o 
   0   3  13        0.10       -0.39      2.61 o 
   1   3  13       28.81       26.01      2.10 o 
   2   3  13      220.35      200.25      5.31 o 
   3   3  13       51.13       61.54      4.96 o 
   4   3  13        3.48        4.23      2.37 o 
   5   3  13       10.28        7.68      4.01 o 
   6   3  13        5.43        5.25      5.49 o 
   0   4  13       14.82       13.74      2.82 o 
   1   4  13      152.33      157.83      7.54 o 
   2   4  13      434.64      443.23      8.13 o 
   3   4  13        2.80        7.72      2.19 o 
   4   4  13        5.90        5.53      2.73 o 
   5   4  13      259.17      227.25      8.58 o 
   6   4  13       27.16       29.57      6.82 o 
   0   5  13      388.09      389.41      8.44 o 
   1   5  13       10.04       10.12      2.67 o 
   2   5  13      285.16      281.99      6.67 o 
   3   5  13      103.61       98.83      6.24 o 
   4   5  13       26.04       27.24      3.77 o 
   5   5  13        7.06       12.97      4.28 o 
   6   5  13       16.60       16.59      5.58 o 
   0   6  13      119.78      126.34      8.73 o 
   1   6  13      362.63      336.26      7.36 o 
   2   6  13      227.18      207.79      6.29 o 
   3   6  13      271.68      243.93      7.89 o 
   4   6  13      106.31       85.97      5.71 o 
   5   6  13       12.28       10.78      4.98 o 
   0   7  13      396.10      381.59     29.42 o 
   1   7  13      244.78      217.00      6.66 o 
   2   7  13       74.37       71.71      5.63 o 
   3   7  13      105.74       94.71      6.26 o 
   4   7  13      117.03      117.10      6.66 o 
   5   7  13        0.01        8.28      5.48 o 
   0   8  13        5.28        4.77      4.16 o 
   1   8  13       91.66      101.16      6.41 o 
   2   8  13      107.87      101.68      7.46 o 
   3   8  13       65.09       72.95      5.71 o 
   4   8  13        4.91       15.27      3.98 o 
   5   8  13       57.00       67.32      6.98 o 
   0   9  13       14.95       21.53      5.90 o 
   1   9  13       45.14       54.82      5.31 o 
   2   9  13       94.36      104.73     10.11 o 
   3   9  13        1.17       15.93      3.21 o 
   4   9  13       23.05       34.48      4.66 o 
   0  10  13        2.10        0.91      4.44 o 
   1  10  13      242.10      204.15     10.25 o 
   2  10  13       23.86       35.05      5.91 o 
   3  10  13       14.93       46.49      8.81 o 
   0  11  13        8.93       21.38      8.15 o 
   1  11  13      113.20      122.84      9.42 o 
   2  11  13        1.26       21.77      6.57 o 
   0   0  14     1450.24     1458.09     26.42 o 
   1   0  14     1221.41     1319.01     17.35 o 
   2   0  14       10.02        8.26      2.49 o 
   3   0  14        3.06       -0.03      2.80 o 
   4   0  14      112.48      109.42      9.19 o 
   5   0  14      928.25      918.43     45.38 o 
   6   0  14        0.05        1.26      8.10 o 
   0   1  14       21.04       30.49      3.01 o 
   1   1  14      144.49      142.89      3.63 o 
   2   1  14       41.61       49.56      2.56 o 
   3   1  14      206.10      193.82      5.83 o 
   4   1  14      198.63      186.46      7.43 o 
   5   1  14       38.64       39.17      5.13 o 
   6   1  14       59.37       66.01      9.41 o 
   0   2  14      225.02      198.99      5.97 o 
   1   2  14       21.12       24.09      2.22 o 
   2   2  14       22.15       23.68      2.13 o 
   3   2  14       86.69       77.09      5.18 o 
   4   2  14      112.95      107.28      6.34 o 
   5   2  14        8.40        5.72      3.94 o 
   6   2  14       96.02      105.23      8.84 o 
   0   3  14       42.52       44.83      3.71 o 
   1   3  14      117.14      115.09      3.52 o 
   2   3  14       26.19       23.68      2.94 o 
   3   3  14        2.70        1.37      3.13 o 
   4   3  14       26.45       27.63      4.42 o 
   5   3  14        5.15        9.29      4.23 o 
   6   3  14        7.63        6.28      5.08 o 
   0   4  14       33.16       34.53      3.51 o 
   1   4  14       95.56      104.75      4.35 o 
   2   4  14      147.76      140.53      5.12 o 
   3   4  14       10.30       11.88      3.48 o 
   4   4  14       38.46       38.19      4.14 o 
   5   4  14       62.19       63.85      6.85 o 
   6   4  14       34.48       34.68      6.82 o 
   0   5  14     1304.14     1217.40     17.47 o 
   1   5  14      246.48      245.36      6.67 o 
   2   5  14      177.31      171.43      6.74 o 
   3   5  14       56.78       55.57      4.86 o 
   4   5  14        0.49       -0.18      2.86 o 
   5   5  14       32.46       31.38      5.45 o 
   6   5  14       42.72       58.42      7.64 o 
   0   6  14     3082.97     3011.90     52.95 o 
   1   6  14      322.70      293.99      7.58 o 
   2   6  14      680.44      623.81     12.06 o 
   3   6  14      215.00      192.62      9.07 o 
   4   6  14        1.66        2.01      2.98 o 
   5   6  14       40.77       52.92      6.96 o 
   0   7  14      441.23      445.33     15.43 o 
   1   7  14      403.99      364.72     11.47 o 
   2   7  14      239.67      220.96      8.23 o 
   3   7  14      136.98      127.07      6.45 o 
   4   7  14       64.00       60.04      6.34 o 
   5   7  14       68.06       88.77      8.33 o 
   0   8  14       14.64       14.49      6.18 o 
   1   8  14        5.54        8.38      2.86 o 
   2   8  14       30.73       34.85      4.59 o 
   3   8  14       11.19       21.75      4.49 o 
   4   8  14       24.90       30.38      4.64 o 
   0   9  14        0.89       10.10      8.04 o 
   1   9  14       38.66       54.95      5.22 o 
   2   9  14       63.68       62.91      8.89 o 
   3   9  14       11.91       23.08      3.85 o 
   4   9  14        6.38       14.98      5.06 o 
   0  10  14       77.18      101.26     25.34 o 
   1  10  14      207.00      191.96     10.12 o 
   2  10  14       25.71       42.12      8.46 o 
   3  10  14        1.03       22.85      4.72 o 
   0  11  14        0.00       13.86      8.87 o 
   1  11  14       19.22       38.27      5.62 o 
   2  11  14       39.57       57.78      6.32 o 
   1   0  15      249.06      245.85      6.54 o 
   2   0  15      170.70      158.67      5.60 o 
   3   0  15      606.72      583.61     13.56 o 
   4   0  15      577.54      556.99     14.08 o 
   5   0  15        1.14        9.57     10.24 o 
   6   0  15      198.44      199.89     15.13 o 
   0   1  15      449.53      458.26      9.47 o 
   1   1  15      112.65      112.77      3.52 o 
   2   1  15      176.81      193.98      4.64 o 
   3   1  15      122.38      126.08      6.06 o 
   4   1  15      650.07      636.41     12.47 o 
   5   1  15      158.98      154.82      7.71 o 
   6   1  15      659.43      642.87     16.85 o 
   0   2  15       95.84      103.03      4.97 o 
   1   2  15       93.87       84.78      3.25 o 
   2   2  15      388.81      374.49      6.18 o 
   3   2  15      218.96      225.04      7.63 o 
   4   2  15       88.48       87.10      6.77 o 
   5   2  15       16.98       14.33      4.27 o 
   6   2  15       29.25       19.06      7.83 o 
   0   3  15       37.32       32.82      3.61 o 
   1   3  15      121.39      117.17      3.75 o 
   2   3  15      172.72      168.05      5.45 o 
   3   3  15       14.60       17.75      4.01 o 
   4   3  15       36.76       35.68      4.76 o 
   5   3  15        0.81       -1.41      3.72 o 
   6   3  15        5.42        9.34      5.73 o 
   0   4  15       42.89       41.78      4.25 o 
   1   4  15       70.59       71.84      4.05 o 
   2   4  15      128.01      124.89      5.13 o 
   3   4  15       12.26       11.68      3.93 o 
   4   4  15      102.34       90.73      5.46 o 
   5   4  15        5.07       -1.36      3.62 o 
   6   4  15        2.25       -0.84      6.06 o 
   0   5  15      569.95      546.84     12.63 o 
   1   5  15       99.06      105.31      4.94 o 
   2   5  15       53.02       57.93      4.32 o 
   3   5  15      246.91      229.28      7.81 o 
   4   5  15      128.53      100.89      5.87 o 
   5   5  15       10.33       11.40      4.33 o 
   0   6  15       73.20       81.74      8.45 o 
   1   6  15      159.19      162.01      6.19 o 
   2   6  15      341.12      305.61      9.55 o 
   3   6  15       75.22       84.17      7.59 o 
   4   6  15       97.48       83.43      5.91 o 
   5   6  15        5.86        8.26      5.22 o 
   0   7  15       17.32       14.68      4.93 o 
   1   7  15      111.31      114.81      6.08 o 
   2   7  15       59.27       63.31      5.21 o 
   3   7  15      208.39      178.17      8.21 o 
   4   7  15       97.62       79.90      8.21 o 
   5   7  15        6.04       14.04      5.14 o 
   0   8  15       74.44       64.66      7.88 o 
   1   8  15        0.67        2.92      2.87 o 
   2   8  15        1.03        1.99      4.21 o 
   3   8  15      121.65      136.59      8.41 o 
   4   8  15       36.61       34.88      4.90 o 
   0   9  15        0.20        8.09      5.05 o 
   1   9  15       11.94       19.25      3.84 o 
   2   9  15       13.62       20.90      7.23 o 
   3   9  15       27.17       37.86      4.95 o 
   4   9  15        5.35       17.94      4.70 o 
   0  10  15       21.19       23.92      5.80 o 
   1  10  15       96.16       89.36      8.72 o 
   2  10  15        6.18       27.54      4.76 o 
   3  10  15        0.52       28.31      9.92 o 
   0  11  15       16.41       27.75     10.57 o 
   1  11  15      100.31      143.92     12.36 o 
   0   0  16     1040.66     1089.14     22.42 o 
   1   0  16      176.64      175.74      6.01 o 
   2   0  16      654.99      637.91     11.36 o 
   3   0  16       19.12       17.14      4.20 o 
   4   0  16       57.96       74.16      6.75 o 
   5   0  16      245.27      264.45     19.57 o 
   6   0  16        0.28       -8.22      7.51 o 
   0   1  16      487.86      499.74      9.81 o 
   1   1  16      357.62      364.55      5.82 o 
   2   1  16       42.00       47.21      2.88 o 
   3   1  16     1004.41      978.84     13.28 o 
   4   1  16       43.92       44.51      5.05 o 
   5   1  16       91.55       96.30      8.30 o 
   6   1  16      109.00      110.53     12.18 o 
   0   2  16      189.19      181.83      7.35 o 
   1   2  16        2.60       -0.14      1.55 o 
   2   2  16       71.79       69.33      3.21 o 
   3   2  16      184.97      183.38      7.12 o 
   4   2  16       12.61       10.71      3.52 o 
   5   2  16       25.14       25.41      4.93 o 
   6   2  16       37.98       16.23      8.01 o 
   0   3  16       15.39       20.19      3.38 o 
   1   3  16      125.16      123.29      3.97 o 
   2   3  16      101.49       92.03      4.64 o 
   3   3  16       17.39       24.23      4.35 o 
   4   3  16        8.45        5.22      3.78 o 
   5   3  16        1.71        1.68      3.97 o 
   6   3  16        5.30        3.88      5.38 o 
   0   4  16       73.14       72.14      5.08 o 
   1   4  16       34.71       28.71      3.06 o 
   2   4  16       70.43       64.23      4.54 o 
   3   4  16       60.58       57.43      5.20 o 
   4   4  16       11.80       11.24      4.15 o 
   5   4  16       13.11       14.66      4.86 o 
   6   4  16       18.11       18.53      6.46 o 
   0   5  16     2259.73     2136.99     32.87 o 
   1   5  16      506.89      483.25      9.10 o 
   2   5  16      157.63      147.06      6.77 o 
   3   5  16      376.33      301.76      8.95 o 
   4   5  16       27.11       24.91      3.93 o 
   5   5  16        0.58       -2.23      4.07 o 
   0   6  16       31.25       39.94      6.93 o 
   1   6  16      129.49      119.18      5.22 o 
   2   6  16      165.12      134.52      8.55 o 
   3   6  16      204.35      169.99      7.51 o 
   4   6  16        4.21       10.41      2.91 o 
   5   6  16        5.02        2.10      4.14 o 
   0   7  16        7.58       18.41      5.01 o 
   1   7  16      154.51      156.48      6.98 o 
   2   7  16      123.15      115.21      6.61 o 
   3   7  16      221.08      186.98      8.50 o 
   4   7  16       46.92       56.81      5.30 o 
   5   7  16        9.26       10.72      5.03 o 
   0   8  16       75.91       80.42      9.22 o 
   1   8  16       58.20       50.70      5.99 o 
   2   8  16       56.51       46.63      6.42 o 
   3   8  16      143.39      144.54      8.58 o 
   4   8  16       35.95       39.59      4.96 o 
   0   9  16       45.23       51.97     11.08 o 
   1   9  16        9.49       23.58      6.06 o 
   2   9  16       87.04      101.13      8.80 o 
   3   9  16       15.04       27.81      7.27 o 
   0  10  16        2.65        7.64      5.13 o 
   1  10  16       71.31       80.47      7.76 o 
   2  10  16       24.99       45.14      6.23 o 
   0  11  16       14.79       41.89      8.93 o 
   1  11  16        6.12       27.03      6.89 o 
   1   0  17       51.69       47.97      4.06 o 
   2   0  17      213.11      205.00      6.74 o 
   3   0  17     1761.60     1757.75     33.18 o 
   4   0  17      106.43      112.20     11.93 o 
   5   0  17      277.17      274.88     16.02 o 
   6   0  17       56.03       35.93     10.16 o 
   0   1  17      984.19      969.90     14.89 o 
   1   1  17        5.13        4.10      1.82 o 
   2   1  17       27.56       24.95      2.44 o 
   3   1  17      266.22      266.47      8.18 o 
   4   1  17       95.03       81.91      6.16 o 
   5   1  17       15.82       13.37      6.03 o 
   6   1  17       32.13       21.29      6.88 o 
   0   2  17      284.67      277.84      7.67 o 
   1   2  17       16.76       16.89      2.30 o 
   2   2  17      141.13      126.57      4.97 o 
   3   2  17      404.07      397.97     10.97 o 
   4   2  17       38.39       44.25      5.02 o 
   5   2  17       24.15       30.29      5.14 o 
   6   2  17       23.01       13.95      8.55 o 
   0   3  17       33.53       32.50      4.19 o 
   1   3  17      394.21      394.73      6.91 o 
   2   3  17       39.96       37.95      3.82 o 
   3   3  17       73.08       67.55      5.52 o 
   4   3  17       14.32       15.13      4.20 o 
   5   3  17       35.11       34.05      6.17 o 
   6   3  17        0.05       -5.88      6.73 o 
   0   4  17      242.70      245.30      8.93 o 
   1   4  17      131.91      125.62      4.92 o 
   2   4  17       55.77       52.89      4.27 o 
   3   4  17      166.82      148.93      6.83 o 
   4   4  17       88.69       90.31      6.63 o 
   5   4  17        1.04       -3.38      4.02 o 
   0   5  17        0.71       -1.17      3.39 o 
   1   5  17      539.98      525.91     10.62 o 
   2   5  17       66.85       63.21      5.02 o 
   3   5  17       81.30       74.15      5.88 o 
   4   5  17       79.18       75.34      6.41 o 
   5   5  17        6.27       15.40      4.81 o 
   0   6  17      356.97      328.11     26.95 o 
   1   6  17       92.74      101.00      5.76 o 
   2   6  17      129.93      126.83      6.21 o 
   3   6  17       19.49       18.09      4.08 o 
   4   6  17      107.97       88.43      6.61 o 
   5   6  17       85.85       95.65      7.59 o 
   0   7  17       73.63       58.90      9.09 o 
   1   7  17       33.10       34.62      4.74 o 
   2   7  17       68.36       61.75      6.05 o 
   3   7  17       65.53       50.63      5.41 o 
   4   7  17       52.50       51.09      6.34 o 
   0   8  17        1.16        9.23      4.27 o 
   1   8  17       74.24       77.64      6.06 o 
   2   8  17       41.21       41.03      6.56 o 
   3   8  17       56.85       70.68      7.77 o 
   4   8  17       39.71       35.28      5.17 o 
   0   9  17       43.62       48.77     11.60 o 
   1   9  17       32.26       33.09      5.48 o 
   2   9  17        2.55       27.17     12.42 o 
   3   9  17       45.38       77.01      8.69 o 
   0  10  17       48.62       63.03      8.48 o 
   1  10  17       37.14       51.42      6.65 o 
   2  10  17       36.99       69.58      7.61 o 
   0   0  18      371.06      431.99     18.78 o 
   1   0  18        0.33       -2.23      2.53 o 
   2   0  18       74.23       82.45      5.01 o 
   3   0  18       64.91       66.55      7.53 o 
   4   0  18       82.99       80.71     10.78 o 
   5   0  18       40.32       43.39      9.87 o 
   6   0  18       27.95        6.94     15.10 o 
   0   1  18       12.99       22.44      3.51 o 
   1   1  18       26.41       25.37      2.71 o 
   2   1  18       78.35       83.99      3.54 o 
   3   1  18      135.39      136.96      6.81 o 
   4   1  18       29.17       22.85      4.30 o 
   5   1  18       71.00       75.66      8.06 o 
   6   1  18       44.91       29.03      7.28 o 
   0   2  18      490.99      485.66     10.57 o 
   1   2  18       77.86       80.40      3.68 o 
   2   2  18      123.18      126.04      5.95 o 
   3   2  18      219.19      193.61      9.65 o 
   4   2  18      132.93      134.46      8.54 o 
   5   2  18        1.87        2.74      5.42 o 
   6   2  18      165.25      163.92     11.42 o 
   0   3  18        9.15        9.58      3.34 o 
   1   3  18      109.62      103.34      4.97 o 
   2   3  18      132.75      122.72      5.83 o 
   3   3  18      197.60      192.95      7.43 o 
   4   3  18       23.69       21.24      4.48 o 
   5   3  18       42.36       31.89      5.37 o 
   6   3  18       24.46       23.22      8.63 o 
   0   4  18      803.66      796.65     19.40 o 
   1   4  18      380.12      376.98      7.63 o 
   2   4  18       23.24       15.82      4.67 o 
   3   4  18      131.42      118.96      6.73 o 
   4   4  18       48.05       42.05      5.40 o 
   5   4  18       33.26       28.22      5.50 o 
   0   5  18       55.00       50.66      6.51 o 
   1   5  18      543.73      500.63     10.69 o 
   2   5  18       20.88       21.11      3.78 o 
   3   5  18       24.40       19.58      4.16 o 
   4   5  18       11.83        6.96      3.40 o 
   5   5  18        3.18        4.18      4.97 o 
   0   6  18        0.93        5.92      4.51 o 
   1   6  18       99.63      100.26      6.11 o 
   2   6  18      143.12      131.82      7.40 o 
   3   6  18      138.44      109.77      6.98 o 
   4   6  18      147.35      128.53      8.07 o 
   5   6  18        1.32        2.17      4.54 o 
   0   7  18       49.08       48.56      7.28 o 
   1   7  18       50.89       54.94      6.18 o 
   2   7  18       16.32       15.48      3.90 o 
   3   7  18       14.66       24.27      6.44 o 
   4   7  18        9.98       13.13      3.84 o 
   0   8  18      117.47      121.35      9.67 o 
   1   8  18       21.24       28.84      4.63 o 
   2   8  18       66.65       61.19      7.48 o 
   3   8  18      177.52      142.18     10.03 o 
   4   8  18       10.94       15.87      4.80 o 
   0   9  18       26.62       25.56      8.32 o 
   1   9  18       47.82       60.30      6.62 o 
   2   9  18       22.02       30.30      4.69 o 
   3   9  18       32.82       41.36      6.92 o 
   0  10  18       29.51       37.93      8.17 o 
   1  10  18       13.84       43.11      5.83 o 
   2  10  18      161.85      225.07     10.87 o 
   1   0  19        2.36        1.64      2.86 o 
   2   0  19        4.06       -0.14      4.25 o 
   3   0  19        0.63        2.09      2.97 o 
   4   0  19       23.63       21.61      8.27 o 
   5   0  19       49.94       36.38     10.94 o 
   6   0  19        0.67       -4.99      8.07 o 
   0   1  19      102.55      107.24      5.92 o 
   1   1  19      110.17      100.23      3.98 o 
   2   1  19      270.15      270.18      5.73 o 
   3   1  19      166.62      156.27      7.54 o 
   4   1  19      102.61      118.81     10.24 o 
   5   1  19       36.61       31.47      7.11 o 
   6   1  19      110.80      113.76     10.12 o 
   0   2  19       25.95       30.43      4.17 o 
   1   2  19      150.68      156.23      4.65 o 
   2   2  19       80.28       79.61      4.57 o 
   3   2  19      157.84      158.14      6.99 o 
   4   2  19      184.28      175.06      7.81 o 
   5   2  19       11.28        9.38      6.04 o 
   0   3  19      171.98      188.37      7.39 o 
   1   3  19      207.39      189.31      7.59 o 
   2   3  19       47.48       39.80      5.24 o 
   3   3  19       53.26       66.86      5.79 o 
   4   3  19      100.67       96.36      6.88 o 
   5   3  19       63.97       73.47      7.02 o 
   0   4  19      895.97      811.29     17.72 o 
   1   4  19      332.58      329.70      7.47 o 
   2   4  19      163.53      141.45      6.49 o 
   3   4  19        2.15        2.92      3.38 o 
   4   4  19      111.39      102.94      7.29 o 
   5   4  19       31.07       30.16      5.57 o 
   0   5  19      217.76      192.12      9.12 o 
   1   5  19      157.48      154.93      5.96 o 
   2   5  19       64.77       72.37      5.60 o 
   3   5  19       80.45       87.79      6.42 o 
   4   5  19       26.79       15.34      4.81 o 
   5   5  19       12.78       19.58      5.41 o 
   0   6  19        0.90        1.21      4.62 o 
   1   6  19       52.64       54.35      5.60 o 
   2   6  19        9.34       11.78      4.02 o 
   3   6  19      122.14      118.30      7.71 o 
   4   6  19       40.11       39.88      5.77 o 
   5   6  19       20.52       25.61      5.63 o 
   0   7  19      113.70      117.10      9.30 o 
   1   7  19        4.88        6.50      3.29 o 
   2   7  19       70.66       75.31      6.83 o 
   3   7  19      210.44      185.25      8.08 o 
   4   7  19        6.57       11.62      3.97 o 
   0   8  19      108.28      120.68     10.60 o 
   1   8  19        6.89       17.04      5.99 o 
   2   8  19       15.64       10.79      5.05 o 
   3   8  19      252.80      242.18     14.61 o 
   0   9  19      179.42      161.58     11.02 o 
   1   9  19       29.08       44.56      8.82 o 
   2   9  19       18.50       26.81      5.78 o 
   3   9  19      161.05      144.01     12.17 o 
   0  10  19       28.77       41.58      7.46 o 
   1  10  19        3.65       24.28      8.54 o 
   0   0  20      128.74      129.27      8.94 o 
   1   0  20        9.30       12.13      3.51 o 
   2   0  20        0.24        0.04      2.91 o 
   3   0  20       46.35       17.39     12.13 o 
   4   0  20       11.53       18.44      8.25 o 
   5   0  20        0.01       -5.13      7.38 o 
   0   1  20       11.06       17.02      3.86 o 
   1   1  20       52.93       54.08      3.51 o 
   2   1  20      305.67      292.59      7.19 o 
   3   1  20       58.34       56.89      8.31 o 
   4   1  20       85.93       89.09      8.16 o 
   5   1  20       35.08       47.31      8.21 o 
   0   2  20        6.72        6.89      3.77 o 
   1   2  20       22.58       26.67      3.15 o 
   2   2  20      130.96      114.83      5.22 o 
   3   2  20       47.68       48.02      5.18 o 
   4   2  20       47.25       51.20      5.70 o 
   5   2  20       31.45       26.19      6.57 o 
   0   3  20     1254.87     1205.66     18.67 o 
   1   3  20      354.13      349.71      7.53 o 
   2   3  20      232.83      202.88      8.18 o 
   3   3  20      146.54      168.80      7.47 o 
   4   3  20        1.41        6.10      4.15 o 
   5   3  20       96.21       93.46      7.56 o 
   0   4  20        1.96       -0.24      4.46 o 
   1   4  20       11.68        5.89      2.78 o 
   2   4  20      642.04      602.66     13.70 o 
   3   4  20      141.71      125.91      6.97 o 
   4   4  20       20.43       12.80      3.90 o 
   5   4  20      126.05      141.09      9.03 o 
   0   5  20       58.64       52.64      6.40 o 
   1   5  20       22.20       24.03      4.62 o 
   2   5  20       23.29       18.57      3.80 o 
   3   5  20       12.09       12.38      3.98 o 
   4   5  20        3.66        6.15      4.35 o 
   5   5  20        1.26        0.49      4.54 o 
   0   6  20       67.57       61.30      6.85 o 
   1   6  20        8.18       11.94      3.68 o 
   2   6  20       23.30       22.88      4.61 o 
   3   6  20      138.79      129.68      7.79 o 
   4   6  20        9.96       10.30      4.79 o 
   0   7  20      299.89      291.46     16.08 o 
   1   7  20        4.90       12.83      3.65 o 
   2   7  20       18.50       19.52      4.46 o 
   3   7  20      173.21      157.61      9.21 o 
   4   7  20       15.10        7.98      4.50 o 
   0   8  20       33.44       46.00      9.00 o 
   1   8  20        8.82       14.84      4.81 o 
   2   8  20       21.29       37.75      6.03 o 
   3   8  20       46.30       50.94      6.08 o 
   0   9  20       26.69       38.21      6.98 o 
   1   9  20      192.39      251.16     10.75 o 
   2   9  20        4.89       28.72     15.82 o 
   0  10  20       74.06      133.83     12.56 o 
   1  10  20       17.92       20.85     11.19 o 
   1   0  21       39.34       40.98      4.72 o 
   2   0  21       19.01       20.75      4.30 o 
   3   0  21        1.89       15.37     11.33 o 
   4   0  21        1.75       -1.14      6.85 o 
   5   0  21        7.39       -4.11     11.75 o 
   0   1  21      341.67      344.59      9.63 o 
   1   1  21       79.09       75.20      4.02 o 
   2   1  21       87.15       90.50      4.57 o 
   3   1  21       43.60       39.63      5.54 o 
   4   1  21       12.65       15.10      5.84 o 
   5   1  21       15.86        8.12      6.32 o 
   0   2  21       82.55       79.17      5.94 o 
   1   2  21      284.12      272.25      6.88 o 
   2   2  21       59.43       70.21      4.40 o 
   3   2  21       86.55       82.47      6.25 o 
   4   2  21      168.52      175.13      8.25 o 
   5   2  21       13.69        1.94      4.70 o 
   0   3  21      311.51      294.36      9.39 o 
   1   3  21      713.96      686.81     10.58 o 
   2   3  21      128.90      140.20      6.06 o 
   3   3  21      652.60      600.78     13.02 o 
   4   3  21       80.25       97.15      7.21 o 
   5   3  21        2.77      -10.52      5.26 o 
   0   4  21      180.75      184.03      9.15 o 
   1   4  21      135.92      137.92      5.33 o 
   2   4  21       14.67       20.82      4.18 o 
   3   4  21      126.26      120.13      7.88 o 
   4   4  21       97.40       94.82      8.08 o 
   5   4  21        2.56        3.68      4.66 o 
   0   5  21        0.02       -2.58      5.67 o 
   1   5  21        7.83        4.81      3.41 o 
   2   5  21       39.70       34.37      5.00 o 
   3   5  21        9.25       18.36      4.62 o 
   4   5  21        0.01       -1.42      4.11 o 
   0   6  21       38.28       40.45      6.30 o 
   1   6  21        5.35        7.95      4.24 o 
   2   6  21       19.58       23.33      4.76 o 
   3   6  21       31.61       37.87      5.55 o 
   4   6  21        3.74        5.48      4.58 o 
   0   7  21        0.04        8.00      5.56 o 
   1   7  21       78.42       90.85      6.71 o 
   2   7  21        8.90       16.15      5.35 o 
   3   7  21      113.72      124.12      8.68 o 
   4   7  21        3.37       12.82      4.51 o 
   0   8  21        6.51       17.64      9.45 o 
   1   8  21       11.10       34.32      9.54 o 
   2   8  21       47.61       78.07      7.76 o 
   3   8  21       43.96       54.13      8.40 o 
   0   9  21        8.29       38.88     10.31 o 
   1   9  21       10.73       42.09      5.55 o 
   2   9  21       51.01       80.98      8.36 o 
   0   0  22        6.74        8.79      5.71 o 
   1   0  22        4.31       -0.55      4.09 o 
   2   0  22        1.16        2.63      2.90 o 
   3   0  22        7.99        0.56      7.10 o 
   4   0  22       21.93        0.87     16.69 o 
   5   0  22       16.11        5.41      8.55 o 
   0   1  22        0.48        2.98      4.03 o 
   1   1  22       15.91       21.35      3.37 o 
   2   1  22       26.67       31.39      3.55 o 
   3   1  22      113.94      105.83      7.02 o 
   4   1  22       25.69       24.41      6.52 o 
   5   1  22        4.61       -3.02      6.03 o 
   0   2  22       43.28       49.28      5.62 o 
   1   2  22      443.59      445.13      8.42 o 
   2   2  22      633.92      592.65     10.89 o 
   3   2  22      122.34      115.94      7.02 o 
   4   2  22      119.35      123.91      9.58 o 
   5   2  22      199.03      204.96     12.63 o 
   0   3  22      265.94      261.08     10.44 o 
   1   3  22       63.39       69.58      4.50 o 
   2   3  22       77.49       81.12      5.45 o 
   3   3  22       25.78       23.36      4.68 o 
   4   3  22        9.99        1.73      3.56 o 
   5   3  22       28.28       19.66      6.58 o 
   0   4  22      303.37      290.48     11.62 o 
   1   4  22       86.30       86.19      5.51 o 
   2   4  22      188.28      186.88      7.63 o 
   3   4  22       72.97       70.82      6.24 o 
   4   4  22       17.89       12.30      4.61 o 
   5   4  22        3.90        4.28      6.38 o 
   0   5  22        2.70        2.88      5.73 o 
   1   5  22       86.51       83.92      6.33 o 
   2   5  22       94.43       87.03      9.61 o 
   3   5  22        5.68       11.27      6.33 o 
   4   5  22       51.31       52.26      6.22 o 
   0   6  22        3.89        6.95      4.15 o 
   1   6  22       22.81       29.02      5.82 o 
   2   6  22       46.89       51.99     10.79 o 
   3   6  22        5.15        3.98      4.00 o 
   4   6  22       11.78       20.31      5.03 o 
   0   7  22       15.23       17.04      6.54 o 
   1   7  22       54.47       71.08      7.11 o 
   2   7  22       19.41       31.53      8.11 o 
   3   7  22       47.46       42.32      6.12 o 
   0   8  22       13.72       29.90      5.50 o 
   1   8  22       52.37       48.38      8.69 o 
   2   8  22      135.67      204.18     10.81 o 
   3   8  22       26.99       36.61      8.24 o 
   0   9  22        0.54       20.94     11.99 o 
   1   9  22       64.92       97.32     12.23 o 
   1   0  23        8.31       14.09      3.86 o 
   2   0  23       41.99       44.18      4.84 o 
   3   0  23        2.15       -3.36      6.98 o 
   4   0  23       11.27       11.42      7.67 o 
   5   0  23        0.50       -5.37     10.49 o 
   0   1  23        0.34       -0.60      3.32 o 
   1   1  23       29.09       35.19      3.34 o 
   2   1  23       73.84       75.14      4.58 o 
   3   1  23        5.24        8.72      5.14 o 
   4   1  23        6.62        8.25      6.20 o 
   5   1  23       10.79        3.14      6.23 o 
   0   2  23      379.45      365.19     10.90 o 
   1   2  23      154.99      169.96      5.80 o 
   2   2  23      109.22      118.84      5.93 o 
   3   2  23       12.69       18.22      4.16 o 
   4   2  23        9.50        7.89      6.43 o 
   5   2  23       60.15       55.27      8.21 o 
   0   3  23        1.62        1.09      4.54 o 
   1   3  23      125.44      127.48      5.47 o 
   2   3  23      418.01      405.75     10.27 o 
   3   3  23       45.69       45.31      5.47 o 
   4   3  23       21.87       28.20      5.26 o 
   5   3  23       86.46       88.84      9.07 o 
   0   4  23        6.61        5.78      4.41 o 
   1   4  23      163.13      147.49      6.10 o 
   2   4  23      244.40      233.60      8.45 o 
   3   4  23       15.48       18.54      4.60 o 
   4   4  23       58.94       65.43      6.46 o 
   0   5  23       10.52        9.72      4.35 o 
   1   5  23      122.22      131.53      6.11 o 
   2   5  23       27.51       32.28      5.60 o 
   3   5  23        1.82       -0.26      7.28 o 
   4   5  23       31.79       25.77      5.51 o 
   0   6  23       23.51       38.23      6.04 o 
   1   6  23       64.59       69.50      6.88 o 
   2   6  23       30.91       35.60      6.03 o 
   3   6  23       24.49       22.52      5.60 o 
   4   6  23       21.16       27.51      6.02 o 
   0   7  23        1.23        5.84      6.11 o 
   1   7  23       41.61       50.92      6.12 o 
   2   7  23        0.46        9.46      4.94 o 
   3   7  23       41.38       47.64      7.93 o 
   0   8  23       14.45       33.75      8.25 o 
   1   8  23       85.96      129.46      9.98 o 
   2   8  23      110.73      166.84      9.89 o 
   1   9  23       31.89       91.00     19.66 o 
   0   0  24        7.96       11.72      5.83 o 
   1   0  24       17.87       23.68      4.43 o 
   2   0  24        0.84       -2.21      4.75 o 
   3   0  24       29.83       33.61      9.15 o 
   4   0  24        2.15      -15.02      7.51 o 
   5   0  24       58.16       48.92     11.61 o 
   0   1  24       15.93       18.21      4.30 o 
   1   1  24      241.82      241.02      6.61 o 
   2   1  24      186.96      199.54      6.84 o 
   3   1  24        2.45        0.36      5.27 o 
   4   1  24      121.53      143.64     10.36 o 
   5   1  24        0.36       -3.79      6.98 o 
   0   2  24        8.32       13.23      4.18 o 
   1   2  24      212.12      208.08      6.41 o 
   2   2  24      282.17      280.84      7.99 o 
   3   2  24      119.40      110.02      8.53 o 
   4   2  24       20.91        6.44      5.17 o 
   5   2  24       32.37       18.69      6.71 o 
   0   3  24        4.14        7.49      4.59 o 
   1   3  24      323.73      310.83      7.55 o 
   2   3  24      105.27      105.13      6.12 o 
   3   3  24       86.79       74.32      6.60 o 
   4   3  24       54.98       58.60      7.63 o 
   0   4  24       62.62       52.68      6.90 o 
   1   4  24        5.63        6.01      3.38 o 
   2   4  24      106.58      114.52      7.36 o 
   3   4  24       39.44       41.12      5.93 o 
   4   4  24        8.95        9.19      4.71 o 
   0   5  24       21.42       24.49      5.72 o 
   1   5  24        1.89       14.08      3.66 o 
   2   5  24      167.37      155.96      8.65 o 
   3   5  24       12.31       12.15      4.43 o 
   4   5  24        0.58       12.93      4.94 o 
   0   6  24       72.83       67.66      7.67 o 
   1   6  24       29.21       35.23      5.23 o 
   2   6  24       85.75       87.76      7.83 o 
   3   6  24       10.39       12.41      7.34 o 
   0   7  24       24.02       47.14      8.58 o 
   1   7  24       70.97       99.82      7.85 o 
   2   7  24       12.15       13.89      4.75 o 
   3   7  24        0.09       10.57      4.53 o 
   0   8  24        8.46       22.52      7.30 o 
   1   8  24       17.46       81.97     17.72 o 
   2   8  24       21.97       59.78     14.95 o 
   1   0  25      205.35      191.82      9.43 o 
   2   0  25        7.10        5.17      5.36 o 
   3   0  25       39.45       44.83     10.14 o 
   4   0  25       22.09       20.60      9.49 o 
   0   1  25       69.77       72.93      6.13 o 
   1   1  25      339.97      337.43      7.78 o 
   2   1  25      176.83      177.67      6.75 o 
   3   1  25        8.99        3.16      5.46 o 
   4   1  25       18.98       12.92      5.92 o 
   0   2  25       39.09       36.33      6.03 o 
   1   2  25      110.27      116.89      5.58 o 
   2   2  25        7.26       14.03      3.68 o 
   3   2  25       39.14       33.81      6.14 o 
   4   2  25       13.32        7.36      6.27 o 
   0   3  25        9.08       11.79      5.07 o 
   1   3  25       25.23       37.35      4.38 o 
   2   3  25      133.88      122.72      6.44 o 
   3   3  25        5.56       -2.17      4.48 o 
   4   3  25        7.23        8.14      6.38 o 
   0   4  25        9.06        9.46      4.94 o 
   1   4  25      120.29      117.75      6.15 o 
   2   4  25       34.28       36.50      5.11 o 
   3   4  25       23.47       34.97      5.50 o 
   4   4  25       23.61       15.66      5.11 o 
   0   5  25       34.57       39.82      6.75 o 
   1   5  25      220.05      230.51      9.71 o 
   2   5  25      157.31      156.38      9.21 o 
   3   5  25       15.52       12.12      5.96 o 
   0   6  25        2.09       17.42     11.68 o 
   1   6  25        4.57       11.72      4.90 o 
   2   6  25      125.68      133.13      9.06 o 
   3   6  25        8.71       24.57      6.22 o 
   0   7  25       27.86       44.73      7.41 o 
   1   7  25      131.63      183.56     10.41 o 
   2   7  25       81.34      141.77     11.06 o 
   0   8  25       35.74       85.53      9.99 o 
   1   8  25       34.56       86.46     12.14 o 
   0   0  26        1.11       -6.78      5.45 o 
   1   0  26       33.14       42.52      5.33 o 
   2   0  26        6.41        0.70     20.01 o 
   3   0  26       94.81       99.98     12.87 o 
   4   0  26       10.12        6.89      8.89 o 
   0   1  26       36.16       46.30      5.62 o 
   1   1  26       24.35       32.99      4.05 o 
   2   1  26      244.05      241.17      8.88 o 
   3   1  26       81.17       82.27      8.40 o 
   4   1  26        9.32       -1.11      4.36 o 
   0   2  26        1.45        3.13      6.63 o 
   1   2  26      109.77      110.23      5.54 o 
   2   2  26      212.96      203.46      8.03 o 
   3   2  26       46.88       42.75      6.74 o 
   4   2  26       22.31       23.41      7.11 o 
   0   3  26        0.02        7.31      6.07 o 
   1   3  26       57.84       64.07      5.26 o 
   2   3  26       20.85       27.76      4.70 o 
   3   3  26       16.08        8.13      5.43 o 
   4   3  26       30.51       51.93      8.00 o 
   0   4  26        3.24        0.95      6.98 o 
   1   4  26      230.77      213.30      8.33 o 
   2   4  26       32.56       37.41      5.97 o 
   3   4  26       31.47       35.66      5.40 o 
   0   5  26        1.15        5.40      4.86 o 
   1   5  26       10.45       11.64      5.09 o 
   2   5  26       16.39       28.07      6.10 o 
   3   5  26       20.67       29.71      5.81 o 
   0   6  26       29.71       38.79     20.92 o 
   1   6  26       51.24       56.84      6.24 o 
   2   6  26      105.78      135.33      9.14 o 
   3   6  26       47.73       68.84      7.50 o 
   0   7  26       20.77       46.44     20.03 o 
   1   7  26       17.54       28.38     16.44 o 
   2   7  26       17.99       67.55     11.50 o 
   1   0  27      202.46      191.70     10.22 o 
   2   0  27      705.08      656.64     23.01 o 
   3   0  27       38.08       19.25     10.07 o 
   4   0  27       37.99       13.81     14.61 o 
   0   1  27      164.61      159.04      9.28 o 
   1   1  27        7.17       10.67      3.59 o 
   2   1  27      207.97      212.95     10.09 o 
   3   1  27       18.94       19.36      6.50 o 
   4   1  27       28.88       21.12      6.73 o 
   0   2  27       14.04       15.40      5.49 o 
   1   2  27       21.90       19.83      3.88 o 
   2   2  27       24.25       26.18      4.38 o 
   3   2  27        0.13       -5.50      5.40 o 
   4   2  27       12.14        6.29      6.15 o 
   0   3  27       25.37       23.62      7.48 o 
   1   3  27      116.72      120.36      6.49 o 
   2   3  27       29.95       34.29      5.00 o 
   3   3  27        2.69        5.42      3.94 o 
   0   4  27        2.81        5.81      8.54 o 
   1   4  27      147.77      132.26      7.55 o 
   2   4  27       23.12       33.91      8.18 o 
   3   4  27        6.78        0.22      6.38 o 
   0   5  27       22.33       36.02      6.38 o 
   1   5  27       35.60       46.69      6.18 o 
   2   5  27       12.72       23.74      6.98 o 
   3   5  27       35.49       48.35      8.31 o 
   0   6  27        9.52       23.56     13.05 o 
   1   6  27      232.89      255.39     10.65 o 
   2   6  27       64.35       71.16      8.48 o 
   1   7  27       80.44      109.55     10.43 o 
   0   0  28       14.97       16.36     16.11 o 
   1   0  28      132.04      135.96     10.22 o 
   2   0  28       72.73       80.85     11.97 o 
   3   0  28      110.18       90.52     12.44 o 
   0   1  28      173.05      192.97     13.58 o 
   1   1  28        8.57        9.43      3.74 o 
   2   1  28      183.49      187.61     10.11 o 
   3   1  28       17.36       19.84      8.05 o 
   0   2  28       54.97       57.87      7.52 o 
   1   2  28       10.88        9.27      3.85 o 
   2   2  28       15.29       16.03      4.89 o 
   3   2  28       28.43       20.52      7.55 o 
   0   3  28        2.17        6.72      7.60 o 
   1   3  28       13.27       16.27      4.79 o 
   2   3  28        5.55       10.59      6.26 o 
   3   3  28       14.73        6.32      3.63 o 
   0   4  28        7.89       19.89      6.74 o 
   1   4  28       57.58       54.96      5.82 o 
   2   4  28      169.76      167.39      9.90 o 
   3   4  28        5.48        8.14      6.79 o 
   0   5  28       35.65       58.75     12.48 o 
   1   5  28      111.61      143.80     10.14 o 
   2   5  28       71.15       82.76      7.47 o 
   0   6  28       66.92      114.44     14.51 o 
   1   6  28       32.17       56.84      9.65 o 
   1   0  29        3.20        4.68      6.11 o 
   2   0  29       13.41       16.42      9.91 o 
   3   0  29       26.44       53.31     10.49 o 
   0   1  29       17.98       27.76      7.15 o 
   1   1  29      169.05      161.33      7.69 o 
   2   1  29       30.18       21.14      6.56 o 
   3   1  29      164.44      167.51     10.55 o 
   0   2  29        4.15        8.72      7.41 o 
   1   2  29       17.12       11.50      4.56 o 
   2   2  29       13.98        8.81      5.65 o 
   3   2  29       48.88       54.98      7.96 o 
   0   3  29        0.80        4.54     11.98 o 
   1   3  29       30.89       34.74      5.40 o 
   2   3  29        1.42       12.48      5.29 o 
   3   3  29        5.14       14.86      9.29 o 
   0   4  29       76.19       91.42      9.17 o 
   1   4  29       11.29       26.86      4.84 o 
   2   4  29       24.81       36.78      6.95 o 
   0   5  29       45.94       54.40      7.59 o 
   1   5  29       18.49       39.52      5.80 o 
   2   5  29       26.97       33.36      6.86 o 
   0   6  29        0.76       75.64     16.79 o 
   0   0  30      118.56      113.19     17.83 o 
   1   0  30       86.67       75.83      9.71 o 
   2   0  30       45.74       46.47     10.15 o 
   3   0  30      109.99       75.49     18.41 o 
   0   1  30       80.51       90.98      8.87 o 
   1   1  30        5.11        4.92      4.98 o 
   2   1  30      205.50      204.98     10.77 o 
   3   1  30       23.32       23.25      6.68 o 
   0   2  30       45.40       58.77      8.05 o 
   1   2  30       12.44       27.43      6.47 o 
   2   2  30       54.67       43.90      8.60 o 
   0   3  30        3.04       12.75      6.33 o 
   1   3  30        0.91        1.34      6.53 o 
   2   3  30       11.39       25.79      8.83 o 
   0   4  30       22.51       30.26     13.56 o 
   1   4  30       59.92       72.04      9.05 o 
   2   4  30       52.96       63.66     10.20 o 
   0   5  30       42.53       59.01      9.92 o 
   1   5  30       93.27      128.80      8.84 o 
   1   0  31       17.74       14.03      7.09 o 
   2   0  31      119.97      116.59     17.17 o 
   0   1  31        8.18       11.79      6.87 o 
   1   1  31       91.36       82.86      8.32 o 
   2   1  31        1.82       -1.52      5.93 o 
   0   2  31        0.42        0.86      9.55 o 
   1   2  31       26.10       28.47      6.56 o 
   2   2  31       57.72       58.61      9.30 o 
   0   3  31        1.66        9.04      6.53 o 
   1   3  31       39.72       56.00      8.02 o 
   0   4  31      166.25      216.02     11.93 o 
   1   4  31       24.32       36.36      7.61 o 
   0   0  32       64.04       40.31     14.62 o 
   1   0  32        0.14       -5.91     12.48 o 
   0   1  32        9.32        0.12      8.77 o 
   1   1  32       10.20        7.39      6.20 o 
   0   2  32       24.01       23.75      9.17 o 
   1   2  32       51.33       43.87      7.21 o 
   0   3  32       43.20       43.82     20.22 o 
   0   1  33      144.60      161.20     16.50 o 
                                                 
